# Supplementary material for: PD-1- CD45RA+ effector-memory CD8 T cells and CXCL10+ macrophages are associated with response to atezolizumab plus bevacizumab in advanced hepatocellular carcinoma
Source: Nat Commun. 2023 Nov 29;14:7825. doi: 10.1038/s41467-023-43381-1 (PMC10687033; doi:10.1038/s41467-023-43381-1)
Supplement: Supplementary file 4 — Supplementary Dataset 1 [file 41467_2023_43381_MOESM4_ESM.xlsx]

## Sheet: Suppl. Dataset 1
Supplementary Dataset 1. Overview of 162 antibodies from TotalSeq-C (Biolegend)
ID	Specificity	Reactivity	Gene name
C0005	CD80	Human	CD80
C0006	CD86	Human	CD86
C0007	CD274	Human	PDCD1L21
C0008	CD273	Human	PDCD1LG2
C0020	CD270	Human	TNFRSF14
C0023	CD155	Human	PVR
C0024	CD112	Human	NECTIN2
C0026	CD47	Human	CD47
C0027	CD70	Human	CD70
C0028	CD30	Human	TNFRSF8
C0029	CD48	Human	CD48
C0031	CD40	Human	CD40
C0032	CD154	Human	CD40LG
C0033	CD52	Human	CD52
C0034	CD3	Human	CD3
C0045	CD4	Human	CD4
C0046	CD8	Human	CD8
C0047	CD56	Human	NCAM1
C0048	CD45	Human	PTPRC
C0049	CD3	Human	CD3
C0050	CD19	Human	CD19
C0051	CD14	Human	CD14
C0052	CD33	Human	CD33
C0053	CD11c	Human	ITGAX
C0055	CD138	Human	SDC1
C0056	CD269	Human	TNFRSF17
C0057	b2_microglobulin	Human	B2M
C0058	HLA_A_B_C	Human	HLA-A/B/C
C0060	CD90	Human	CD90
C0061	CD117	Human	CD117
C0062	CD10	Human	MME
C0063	CD45RA	Human	PTPRC
C0064	CD123	Human	IL3RA
C0066	CD7	Human	CD7
C0071	CD194	Human	CCR4
C0072	CD4	Human	CD4
C0080	CD8a	Human	CD8A
C0081	CD14	Human	CD14
C0083	CD16	Human	FCGR3A
C0084	CD56	Human	NCAM1
C0085	CD25	Human	IL2RA
C0087	CD45RO	Human	PTPRC
C0088	CD279	Human	PDCD1
C0089	TIGIT	Human	TIGIT
C0100	CD20	Human	MS4A1
C0101	CD335	Human	NCR1
C0102	CD294	Human	PTGDR2
C0123	CD326	Human	EPCAM
C0124	CD31	Human	PECAM1
C0125	CD44	Human	CD44
C0127	Podoplanin	Human	PDPN
C0136	IgM	Human	IGHM
C0138	CD5	Human	CD5
C0139	TCR	Human	TCR
C0140	CD183	Human	CXCR3
C0141	CD195	Human	CCR5
C0142	CD32	Human	FCGR2A
C0143	CD196	Human	CCR6
C0144	CD185	Human	CXCR5
C0145	CD103	Human	ITGAE
C0146	CD69	Human	CD69
C0147	CD62L	Human	SELL
C0148	CD197	Human	CCR7
C0149	CD161	Human	KLRB1
C0151	CD152	Human	CTLA4
C0152	CD223	Human	LAG3
C0154	CD27	Human	CD27
C0155	CD107a	Human	LAMP1
C0156	CD95	Human	FAS
C0158	CD134	Human	TNFRSF4
C0159	HLA_DR	Human	HLA-DR
C0160	CD1c	Human	CD1C
C0161	CD11b	Human	ITGAM
C0162	CD64	Human	FCGR1A
C0163	CD141	Human	THBD
C0164	CD1d	Human	CD1D
C0165	CD314	Human	KLRK1
C0166	CD66b	Human	CEACAM8
C0167	CD35	Human	CR1
C0168	CD57	Human	B3GAT1
C0169	CD366	Human	HAVCR2
C0170	CD272	Human	BTLA
C0174	CD58	Human	CD58
C0175	CD96	Human	CD96
C0176	CD39	Human	ENTPD1
C0179	CX3CR1	Human	CX3CR1
C0180	CD24	Human	CD24
C0181	CD21	Human	CR2
C0185	CD11a	Human	ITGAL
C0187	CD79b	Human	CD79B
C0188	CD66a_c_e	Human	CEACAM1
C0189	CD244	Human	CD244
C0196	CD235ab	Human	GYPA/GYPB
C0205	CD206	Human	MRC1
C0206	CD169	Human	SIGLEC1
C0208	XCR1	Human	XCR1
C0215	CD268	Human	TNFRSF13C
C0217	CD54	Human	ICAM1
C0224	TCR	Human	TCR
C0246	CD122	Human	IL2RB
C0352	FceRIa	Human	FCER1A
C0355	CD137	Human	TNFRSF9
C0356	CD254	Human	TNFSF11
C0358	CD163	Human	CD163
C0359	CD83	Human	CD83
C0360	CD357	Human	TNFRSF18
C0363	CD124	Human	IL4R
C0366	CD184	Human	CXCR4
C0367	CD2	Human	CD2
C0368	CD226	Human	CD226
C0369	CD29	Human	ITGB1
C0370	CD303	Human	CLEC4C
C0373	CD81	Human	CD81
C0374	CD98	Human	SLC3A2
C0375	IgG	Human	IGHG1
C0384	IgD	Human	IGHD
C0385	CD18	Human	ITGB2
C0386	CD28	Human	CD28
C0389	CD38	Human	CD38
C0390	CD127	Human	IL7R
C0391	CD45	Human	PTPRC
C0392	CD15	Human	FUT4
C0393	CD22	Human	CD22
C0394	CD71	Human	TFRC
C0395	B7_H4	Human	VTCN1
C0396	CD26	Human	DPP4
C0402	CD1a	Human	CD1A
C0406	CD304	Human	NRP1
C0407	CD36	Human	CD36
C0420	CD158	Human	CCDC158
C0576	CD49d	Human	ITGA4
C0577	CD73	Human	NT5E
C0581	TCR_Va7_2	Human	TCR_Va7_2
C0582	TCR_Vd2	Human	TRDV2
C0583	TCR_Vg9	Human	TCR_Vg9
C0584	TCR_Va24	Human	TCR_Va24
C0594	CD133	Human	PROM1
C0599	CD158e1	Human	KIR3DL1
C0600	CD158f	Human	KIR2DL5A
C0801	CD337	Human	NCR3
C0802	CD336	Human	NCR2
C0830	CD319	Human	SLAMF7
C0831	CD138	Human	SDC1
C0853	CD371	Human	CLEC12A
C0867	CD94	Human	KLRD1
C0894	Ig_lightChainK	Human	IGKC
C0896	CD85j	Human	LILRB1
C0897	CD23	Human	FCER2
C0898	Ig_lightChainL	Human	IGL
C0902	CD328	Human	SIGLEC7
C0920	CD82	Human	CD82
C0070	CD49f	Mouse_Human	CD49f
C0073	CD44	Mouse_Human	CD44
C0214	integrin	Mouse_Human	integrin
C0250	KLRG1	Mouse_Human	KLRG1
C0171	CD278	Mouse_Human_Rat	CD278
C0090	IgG1_Mouse_k	Isotype Ctrl	IgG1_Mouse_k
C0091	IgG1_Mouse_k	Isotype Ctrl	IgG1_Mouse_k
C0092	IgG1_Mouse_k	Isotype Ctrl	IgG1_Mouse_k
C0095	IgG1_Mouse_k	Isotype Ctrl	IgG1_Mouse_k
