# Supplementary material for: PD-1- CD45RA+ effector-memory CD8 T cells and CXCL10+ macrophages are associated with response to atezolizumab plus bevacizumab in advanced hepatocellular carcinoma
Source: Nat Commun. 2023 Nov 29;14:7825. doi: 10.1038/s41467-023-43381-1 (PMC10687033; doi:10.1038/s41467-023-43381-1)
Supplement: Supplementary file 6 — Source data [file 41467_2023_43381_MOESM6_ESM.xlsx]

## Sheet: Fig. 2e
Patient	CellType	Proportion	Response	Treatment
HCC013	CD4_Tn	0.0230769	Responder	Atezo/bev
HCC013	CD4_Tcm	0.107692	Responder	Atezo/bev
HCC013	CD4_Tem	0.146154	Responder	Atezo/bev
HCC013	CD4_IL17	0.00769231	Responder	Atezo/bev
HCC013	CD4_CXCL13	0.00769231	Responder	Atezo/bev
HCC013	CD4_Treg	0.246154	Responder	Atezo/bev
HCC013	CD8_Tn	0.0230769	Responder	Atezo/bev
HCC013	CD8_Trm	0.0307692	Responder	Atezo/bev
HCC013	CD8_Tem	0.192308	Responder	Atezo/bev
HCC013	CD8_Temra	0.2	Responder	Atezo/bev
HCC013	CD8_Tex	0.0153846	Responder	Atezo/bev
HCC015	CD4_Tn	0.0567376	Responder	Atezo/bev
HCC015	CD4_Tcm	0.120567	Responder	Atezo/bev
HCC015	CD4_Tem	0.106383	Responder	Atezo/bev
HCC015	CD4_IL17	0.035461	Responder	Atezo/bev
HCC015	CD4_CXCL13	0.0070922	Responder	Atezo/bev
HCC015	CD4_Treg	0.0283688	Responder	Atezo/bev
HCC015	CD8_Tn	0.0070922	Responder	Atezo/bev
HCC015	CD8_Trm	0.0425532	Responder	Atezo/bev
HCC015	CD8_Tem	0.22695	Responder	Atezo/bev
HCC015	CD8_Temra	0.35461	Responder	Atezo/bev
HCC015	CD8_Tex	0.0141844	Responder	Atezo/bev
HCC016	CD4_Tn	0.0560748	NonResponder	Atezo/bev
HCC016	CD4_Tcm	0.0841121	NonResponder	Atezo/bev
HCC016	CD4_Tem	0.196262	NonResponder	Atezo/bev
HCC016	CD4_IL17	0.0373832	NonResponder	Atezo/bev
HCC016	CD4_CXCL13	0.0841121	NonResponder	Atezo/bev
HCC016	CD4_Treg	0.196262	NonResponder	Atezo/bev
HCC016	CD8_Tn	0.00934579	NonResponder	Atezo/bev
HCC016	CD8_Trm	0.0280374	NonResponder	Atezo/bev
HCC016	CD8_Tem	0.271028	NonResponder	Atezo/bev
HCC016	CD8_Temra	0.00934579	NonResponder	Atezo/bev
HCC016	CD8_Tex	0.0280374	NonResponder	Atezo/bev
HCC017	CD4_Tn	0.0445795	Responder	Atezo/bev
HCC017	CD4_Tcm	0.0699088	Responder	Atezo/bev
HCC017	CD4_Tem	0.0952381	Responder	Atezo/bev
HCC017	CD4_IL17	0.0324215	Responder	Atezo/bev
HCC017	CD4_CXCL13	0.18845	Responder	Atezo/bev
HCC017	CD4_Treg	0.244174	Responder	Atezo/bev
HCC017	CD8_Tn	0.0101317	Responder	Atezo/bev
HCC017	CD8_Trm	0.0344478	Responder	Atezo/bev
HCC017	CD8_Tem	0.12766	Responder	Atezo/bev
HCC017	CD8_Temra	0.0101317	Responder	Atezo/bev
HCC017	CD8_Tex	0.142857	Responder	Atezo/bev
HCC020	CD4_Tn	0.0258216	Responder	Atezo/bev
HCC020	CD4_Tcm	0.112676	Responder	Atezo/bev
HCC020	CD4_Tem	0.180751	Responder	Atezo/bev
HCC020	CD4_IL17	0.056338	Responder	Atezo/bev
HCC020	CD4_CXCL13	0.0751174	Responder	Atezo/bev
HCC020	CD4_Treg	0.213615	Responder	Atezo/bev
HCC020	CD8_Tn	0.0140845	Responder	Atezo/bev
HCC020	CD8_Trm	0.0492958	Responder	Atezo/bev
HCC020	CD8_Tem	0.140845	Responder	Atezo/bev
HCC020	CD8_Temra	0.0516432	Responder	Atezo/bev
HCC020	CD8_Tex	0.0798122	Responder	Atezo/bev
HCC022	CD4_Tn	0.013245	NonResponder	Atezo/bev
HCC022	CD4_Tcm	0.0794702	NonResponder	Atezo/bev
HCC022	CD4_Tem	0.13245	NonResponder	Atezo/bev
HCC022	CD4_IL17	0.0662252	NonResponder	Atezo/bev
HCC022	CD4_CXCL13	0.0198675	NonResponder	Atezo/bev
HCC022	CD4_Treg	0.152318	NonResponder	Atezo/bev
HCC022	CD8_Tn	0.00662252	NonResponder	Atezo/bev
HCC022	CD8_Trm	0.0596026	NonResponder	Atezo/bev
HCC022	CD8_Tem	0.298013	NonResponder	Atezo/bev
HCC022	CD8_Temra	0.00662252	NonResponder	Atezo/bev
HCC022	CD8_Tex	0.165563	NonResponder	Atezo/bev
HCC023	CD4_Tn	0.0267459	Responder	Atezo/bev
HCC023	CD4_Tcm	0.0341753	Responder	Atezo/bev
HCC023	CD4_Tem	0.0846954	Responder	Atezo/bev
HCC023	CD4_IL17	0.0193165	Responder	Atezo/bev
HCC023	CD4_CXCL13	0.10847	Responder	Atezo/bev
HCC023	CD4_Treg	0.242199	Responder	Atezo/bev
HCC023	CD8_Tn	0	Responder	Atezo/bev
HCC023	CD8_Trm	0.0267459	Responder	Atezo/bev
HCC023	CD8_Tem	0.185736	Responder	Atezo/bev
HCC023	CD8_Temra	0.0416048	Responder	Atezo/bev
HCC023	CD8_Tex	0.230312	Responder	Atezo/bev
HCC024	CD4_Tn	0	NonResponder	Atezo/bev
HCC024	CD4_Tcm	0	NonResponder	Atezo/bev
HCC024	CD4_Tem	0.333333	NonResponder	Atezo/bev
HCC024	CD4_IL17	0	NonResponder	Atezo/bev
HCC024	CD4_CXCL13	0	NonResponder	Atezo/bev
HCC024	CD4_Treg	0	NonResponder	Atezo/bev
HCC024	CD8_Tn	0	NonResponder	Atezo/bev
HCC024	CD8_Trm	0.166667	NonResponder	Atezo/bev
HCC024	CD8_Tem	0.5	NonResponder	Atezo/bev
HCC024	CD8_Temra	0	NonResponder	Atezo/bev
HCC024	CD8_Tex	0	NonResponder	Atezo/bev
HCC025	CD4_Tn	0.181818	NonResponder	Atezo/bev
HCC025	CD4_Tcm	0.0454545	NonResponder	Atezo/bev
HCC025	CD4_Tem	0.0454545	NonResponder	Atezo/bev
HCC025	CD4_IL17	0.0227273	NonResponder	Atezo/bev
HCC025	CD4_CXCL13	0	NonResponder	Atezo/bev
HCC025	CD4_Treg	0.0454545	NonResponder	Atezo/bev
HCC025	CD8_Tn	0	NonResponder	Atezo/bev
HCC025	CD8_Trm	0	NonResponder	Atezo/bev
HCC025	CD8_Tem	0.522727	NonResponder	Atezo/bev
HCC025	CD8_Temra	0.136364	NonResponder	Atezo/bev
HCC025	CD8_Tex	0	NonResponder	Atezo/bev
HCC027	CD4_Tn	0.0257511	Responder	Atezo/bev
HCC027	CD4_Tcm	0.0600858	Responder	Atezo/bev
HCC027	CD4_Tem	0.145923	Responder	Atezo/bev
HCC027	CD4_IL17	0.0515021	Responder	Atezo/bev
HCC027	CD4_CXCL13	0.0128755	Responder	Atezo/bev
HCC027	CD4_Treg	0.124464	Responder	Atezo/bev
HCC027	CD8_Tn	0.00429185	Responder	Atezo/bev
HCC027	CD8_Trm	0.0472103	Responder	Atezo/bev
HCC027	CD8_Tem	0.137339	Responder	Atezo/bev
HCC027	CD8_Temra	0.377682	Responder	Atezo/bev
HCC027	CD8_Tex	0.0128755	Responder	Atezo/bev
HCC028	CD4_Tn	0.0544444	NonResponder	Atezo/bev
HCC028	CD4_Tcm	0.135556	NonResponder	Atezo/bev
HCC028	CD4_Tem	0.164444	NonResponder	Atezo/bev
HCC028	CD4_IL17	0.0322222	NonResponder	Atezo/bev
HCC028	CD4_CXCL13	0.0211111	NonResponder	Atezo/bev
HCC028	CD4_Treg	0.0577778	NonResponder	Atezo/bev
HCC028	CD8_Tn	0.0111111	NonResponder	Atezo/bev
HCC028	CD8_Trm	0.0411111	NonResponder	Atezo/bev
HCC028	CD8_Tem	0.373333	NonResponder	Atezo/bev
HCC028	CD8_Temra	0.0211111	NonResponder	Atezo/bev
HCC028	CD8_Tex	0.0877778	NonResponder	Atezo/bev
HCC029	CD4_Tn	0.0429185	Responder	Atezo/bev
HCC029	CD4_Tcm	0.0922747	Responder	Atezo/bev
HCC029	CD4_Tem	0.103004	Responder	Atezo/bev
HCC029	CD4_IL17	0.0236052	Responder	Atezo/bev
HCC029	CD4_CXCL13	0.0193133	Responder	Atezo/bev
HCC029	CD4_Treg	0.103004	Responder	Atezo/bev
HCC029	CD8_Tn	0	Responder	Atezo/bev
HCC029	CD8_Trm	0.0300429	Responder	Atezo/bev
HCC029	CD8_Tem	0.306867	Responder	Atezo/bev
HCC029	CD8_Temra	0.0772532	Responder	Atezo/bev
HCC029	CD8_Tex	0.201717	Responder	Atezo/bev
HCC030	CD4_Tn	0	NonResponder	Atezo/bev
HCC030	CD4_Tcm	0	NonResponder	Atezo/bev
HCC030	CD4_Tem	0.1	NonResponder	Atezo/bev
HCC030	CD4_IL17	0	NonResponder	Atezo/bev
HCC030	CD4_CXCL13	0	NonResponder	Atezo/bev
HCC030	CD4_Treg	0	NonResponder	Atezo/bev
HCC030	CD8_Tn	0	NonResponder	Atezo/bev
HCC030	CD8_Trm	0.2	NonResponder	Atezo/bev
HCC030	CD8_Tem	0.2	NonResponder	Atezo/bev
HCC030	CD8_Temra	0	NonResponder	Atezo/bev
HCC030	CD8_Tex	0.5	NonResponder	Atezo/bev
HCC031	CD4_Tn	0.10177	NonResponder	Atezo/bev
HCC031	CD4_Tcm	0.176991	NonResponder	Atezo/bev
HCC031	CD4_Tem	0.119469	NonResponder	Atezo/bev
HCC031	CD4_IL17	0.0442478	NonResponder	Atezo/bev
HCC031	CD4_CXCL13	0.0221239	NonResponder	Atezo/bev
HCC031	CD4_Treg	0.0707965	NonResponder	Atezo/bev
HCC031	CD8_Tn	0.0132743	NonResponder	Atezo/bev
HCC031	CD8_Trm	0.0707965	NonResponder	Atezo/bev
HCC031	CD8_Tem	0.292035	NonResponder	Atezo/bev
HCC031	CD8_Temra	0.0442478	NonResponder	Atezo/bev
HCC031	CD8_Tex	0.0442478	NonResponder	Atezo/bev
HCC036	CD4_Tn	0.339357	Responder	Atezo/bev
HCC036	CD4_Tcm	0.108434	Responder	Atezo/bev
HCC036	CD4_Tem	0.162651	Responder	Atezo/bev
HCC036	CD4_IL17	0.0542169	Responder	Atezo/bev
HCC036	CD4_CXCL13	0.0180723	Responder	Atezo/bev
HCC036	CD4_Treg	0.106426	Responder	Atezo/bev
HCC036	CD8_Tn	0.0261044	Responder	Atezo/bev
HCC036	CD8_Trm	0.0120482	Responder	Atezo/bev
HCC036	CD8_Tem	0.134538	Responder	Atezo/bev
HCC036	CD8_Temra	0.0321285	Responder	Atezo/bev
HCC036	CD8_Tex	0.0060241	Responder	Atezo/bev
HCC040	CD4_Tn	0.084399	NonResponder	Atezo/bev
HCC040	CD4_Tcm	0.199488	NonResponder	Atezo/bev
HCC040	CD4_Tem	0.230179	NonResponder	Atezo/bev
HCC040	CD4_IL17	0.028133	NonResponder	Atezo/bev
HCC040	CD4_CXCL13	0.0153453	NonResponder	Atezo/bev
HCC040	CD4_Treg	0.0792839	NonResponder	Atezo/bev
HCC040	CD8_Tn	0	NonResponder	Atezo/bev
HCC040	CD8_Trm	0.0690537	NonResponder	Atezo/bev
HCC040	CD8_Tem	0.196931	NonResponder	Atezo/bev
HCC040	CD8_Temra	0.0511509	NonResponder	Atezo/bev
HCC040	CD8_Tex	0.0460358	NonResponder	Atezo/bev
HCC041	CD4_Tn	0.0354052	Responder	Atezo/bev
HCC041	CD4_Tcm	0.0857592	Responder	Atezo/bev
HCC041	CD4_Tem	0.1786	Responder	Atezo/bev
HCC041	CD4_IL17	0.0267506	Responder	Atezo/bev
HCC041	CD4_CXCL13	0.0519276	Responder	Atezo/bev
HCC041	CD4_Treg	0.163651	Responder	Atezo/bev
HCC041	CD8_Tn	0.00708104	Responder	Atezo/bev
HCC041	CD8_Trm	0.0723839	Responder	Atezo/bev
HCC041	CD8_Tem	0.16129	Responder	Atezo/bev
HCC041	CD8_Temra	0.0582219	Responder	Atezo/bev
HCC041	CD8_Tex	0.15893	Responder	Atezo/bev
HCC042	CD4_Tn	0.0793522	Responder	Atezo/bev
HCC042	CD4_Tcm	0.128745	Responder	Atezo/bev
HCC042	CD4_Tem	0.221862	Responder	Atezo/bev
HCC042	CD4_IL17	0.0477733	Responder	Atezo/bev
HCC042	CD4_CXCL13	0.0267206	Responder	Atezo/bev
HCC042	CD4_Treg	0.08583	Responder	Atezo/bev
HCC042	CD8_Tn	0.0218623	Responder	Atezo/bev
HCC042	CD8_Trm	0.0388664	Responder	Atezo/bev
HCC042	CD8_Tem	0.230769	Responder	Atezo/bev
HCC042	CD8_Temra	0.0137652	Responder	Atezo/bev
HCC042	CD8_Tex	0.104453	Responder	Atezo/bev
HCC046	CD4_Tn	0.0406977	Responder	Atezo/bev
HCC046	CD4_Tcm	0.0891473	Responder	Atezo/bev
HCC046	CD4_Tem	0.143411	Responder	Atezo/bev
HCC046	CD4_IL17	0.0232558	Responder	Atezo/bev
HCC046	CD4_CXCL13	0.0571705	Responder	Atezo/bev
HCC046	CD4_Treg	0.218023	Responder	Atezo/bev
HCC046	CD8_Tn	0.00581395	Responder	Atezo/bev
HCC046	CD8_Trm	0.0484496	Responder	Atezo/bev
HCC046	CD8_Tem	0.189922	Responder	Atezo/bev
HCC046	CD8_Temra	0.0591085	Responder	Atezo/bev
HCC046	CD8_Tex	0.125	Responder	Atezo/bev
HCC047	CD4_Tn	0.0498301	Responder	Atezo/bev
HCC047	CD4_Tcm	0.112118	Responder	Atezo/bev
HCC047	CD4_Tem	0.148358	Responder	Atezo/bev
HCC047	CD4_IL17	0.0124575	Responder	Atezo/bev
HCC047	CD4_CXCL13	0.0622877	Responder	Atezo/bev
HCC047	CD4_Treg	0.13137	Responder	Atezo/bev
HCC047	CD8_Tn	0.011325	Responder	Atezo/bev
HCC047	CD8_Trm	0.0554926	Responder	Atezo/bev
HCC047	CD8_Tem	0.246886	Responder	Atezo/bev
HCC047	CD8_Temra	0.0396376	Responder	Atezo/bev
HCC047	CD8_Tex	0.130238	Responder	Atezo/bev

## Sheet: Fig. 2f
Gene	p_val	avg_log2FC	pct.1	pct.2	p_val_adj
MT-CO3	1.39312e-210	-1.22688	0.928	1	5.09896e-206
MT-CO1	2.88399e-178	-1.18122	0.979	1	1.05557e-173
MT-CYB	2.09138e-163	-1.0783	0.955	0.998	7.65467e-159
MT-ATP6	5.05318e-109	-0.89698	0.916	0.984	1.84951e-104
MT-ND5	8.13211e-107	-1.28876	0.787	0.93	2.97643e-102
MT-CO2	4.76928e-92	-0.671449	0.979	1	1.7456e-87
APOA2	1.04769e-91	2.00141	0.431	0.055	3.83465e-87
MT-ND6	8.07249e-90	-1.77745	0.469	0.699	2.95461e-85
HLA-B	7.81843e-89	0.559962	0.995	0.956	2.86162e-84
RPS4Y1	1.57973e-88	1.16189	0.632	0.214	5.78196e-84
MT-ND1	4.80425e-81	-0.765486	0.858	0.958	1.7584e-76
MT-ND4L	9.90278e-73	-0.614419	0.876	0.981	3.62452e-68
MTRNR2L12	1.42204e-72	-1.71587	0.836	0.92	5.20481e-68
ALB	3.14783e-69	1.27256	0.487	0.14	1.15214e-64
ZFP36L2	7.23087e-58	0.78343	0.763	0.444	2.64657e-53
MT-ND4	1.20604e-57	-0.683379	0.867	0.943	4.41424e-53
GZMB	2.28622e-43	1.25487	0.331	0.093	8.36778e-39
APOC3	4.38858e-40	0.836464	0.235	0.033	1.60626e-35
ID2	5.15663e-37	0.624297	0.543	0.266	1.88738e-32
AMBP	8.27473e-37	0.809716	0.174	0.008	3.02863e-32
DUSP2	1.89195e-36	0.807409	0.49	0.232	6.92474e-32
APOC1	2.13322e-35	0.807774	0.276	0.07	7.80778e-31
MT-ND2	7.54593e-35	-0.597137	0.822	0.877	2.76188e-30
TTR	1.58162e-34	0.790407	0.159	0.005	5.78889e-30
APOA1	8.83626e-34	0.781327	0.19	0.023	3.23416e-29
NKG7	6.6368e-33	0.624188	0.91	0.838	2.42914e-28
RBP4	6.86755e-33	0.751176	0.217	0.041	2.51359e-28
APOE	7.4532e-32	0.546803	0.221	0.044	2.72795e-27
PRF1	9.76239e-32	0.64894	0.642	0.366	3.57313e-27
VTN	1.49919e-31	0.658362	0.157	0.009	5.48717e-27
HLA-DRB5	3.15372e-31	0.549769	0.453	0.207	1.15429e-26
SEM1	1.11342e-30	0.386811	0.493	0.226	4.07524e-26
APOH	7.78322e-30	0.577837	0.156	0.012	2.84874e-25
IFITM2	1.46191e-29	0.508474	0.724	0.461	5.35074e-25
FABP5	1.75558e-29	0.699954	0.316	0.117	6.42559e-25
HOPX	2.1021e-29	0.672102	0.425	0.198	7.69391e-25
NME2	8.9715e-29	0.458969	0.556	0.298	3.28366e-24
RPLP1	1.00324e-28	0.282803	0.996	0.962	3.67194e-24
ARPC2	1.19787e-28	0.427016	0.881	0.609	4.38432e-24
SUB1	2.72567e-28	0.359544	0.715	0.404	9.97621e-24
CES1	5.89783e-28	0.614694	0.15	0.014	2.15866e-23
LITAF	5.92019e-28	0.429863	0.532	0.274	2.16685e-23
CD63	9.1638e-28	0.455459	0.508	0.26	3.35404e-23
RPS11	9.92453e-28	0.376337	0.801	0.497	3.63248e-23
PTPRCAP	2.27105e-27	0.461145	0.538	0.284	8.31227e-23
APOC2	2.44117e-27	0.612638	0.171	0.027	8.93492e-23
COMMD6	3.66337e-27	0.381362	0.782	0.466	1.34083e-22
GNG5	6.90945e-27	0.366616	0.582	0.311	2.52893e-22
BATF	1.04137e-26	0.5722	0.286	0.104	3.81151e-22
KLRD1	1.18889e-26	0.200063	0.422	0.198	4.35144e-22
IFI16	1.21567e-26	0.36751	0.401	0.18	4.44947e-22
ITM2A	1.31884e-26	0.623221	0.656	0.416	4.82708e-22
CD7	1.63422e-26	0.552405	0.703	0.459	5.9814e-22
B2M	3.13017e-26	0.180308	1	0.994	1.14567e-21
RPL37	1.3111e-25	0.338236	0.982	0.872	4.79875e-21
CPNE1	2.37502e-25	0.711798	0.335	0.144	8.69281e-21
RPS17	3.12443e-25	0.356341	0.573	0.313	1.14357e-20
PDCD1	7.47744e-25	0.649098	0.301	0.123	2.73682e-20
GAPDH	8.64077e-25	0.513276	0.971	0.834	3.16261e-20
SERPINA1	8.87449e-25	0.499161	0.253	0.083	3.24815e-20
LAG3	1.3207e-24	0.582447	0.369	0.172	4.83388e-20
FN1	1.66772e-24	0.510045	0.12	0.006	6.10402e-20
TPI1	3.75048e-24	0.397022	0.67	0.394	1.37271e-19
APOB	3.86131e-24	0.486456	0.134	0.014	1.41328e-19
UQCRFS1	4.02383e-24	0.390696	0.286	0.111	1.47276e-19
TF	4.09494e-24	0.540339	0.129	0.011	1.49879e-19
COX5A	4.9712e-24	0.345338	0.464	0.239	1.81951e-19
BTG1	5.72656e-24	0.544392	0.828	0.618	2.09598e-19
NUCB2	5.91616e-24	0.379999	0.325	0.134	2.16537e-19
RPS26	1.207e-23	0.375107	0.966	0.938	4.41775e-19
HP	2.7557e-23	0.569697	0.136	0.018	1.00861e-18
DDIT4	2.78746e-23	0.436125	0.592	0.354	1.02024e-18
RPS18	3.23449e-23	0.298925	0.989	0.939	1.18386e-18
GZMK	3.29659e-23	-0.494286	0.557	0.723	1.20659e-18
ATP5F1C	4.01095e-23	0.325391	0.415	0.205	1.46805e-18
WDR1	4.65531e-23	0.268857	0.526	0.282	1.70389e-18
VIM	6.15304e-23	-0.469498	0.898	0.877	2.25207e-18
HLA-DRA	1.06655e-22	0.585975	0.351	0.167	3.90367e-18
LINC01871	1.64277e-22	0.589821	0.272	0.108	6.01271e-18
SLC25A5	2.97161e-22	0.319309	0.543	0.298	1.08764e-17
UQCRH	3.29026e-22	0.258753	0.511	0.274	1.20427e-17
BLOC1S1	4.38871e-22	0.309554	0.528	0.296	1.60631e-17
FGG	7.73304e-22	0.440496	0.146	0.026	2.83037e-17
PPIA	1.18172e-21	0.319068	0.923	0.694	4.32523e-17
NSA2	1.72375e-21	0.31543	0.422	0.215	6.3091e-17
SLA	1.8445e-21	0.435921	0.402	0.204	6.75106e-17
RPL21	1.98469e-21	0.140045	0.975	0.863	7.26417e-17
TOMM6	2.03513e-21	0.202971	0.505	0.267	7.44879e-17
CMC1	2.40497e-21	0.514671	0.347	0.166	8.80242e-17
SERF2	2.56857e-21	0.288166	0.95	0.765	9.40123e-17
PSMB8	2.7517e-21	0.325097	0.661	0.394	1.00715e-16
FKBP1A	3.31737e-21	0.366771	0.431	0.229	1.21419e-16
CTSW	3.51363e-21	0.38244	0.813	0.572	1.28603e-16
ABRACL	4.58093e-21	0.275351	0.526	0.288	1.67666e-16
NDUFV2	5.53027e-21	0.284612	0.415	0.207	2.02414e-16
EIF3F	6.31889e-21	0.246413	0.671	0.401	2.31278e-16
IFNG	6.64858e-21	0.469275	0.307	0.134	2.43345e-16
SNRPB	7.62522e-21	0.279733	0.465	0.249	2.79091e-16
PTMA	7.96056e-21	0.251223	0.987	0.898	2.91365e-16
C3	1.13309e-20	0.412398	0.101	0.005	4.14724e-16
PGAM1	1.15403e-20	0.305226	0.528	0.292	4.22386e-16
IDH2	1.34107e-20	0.273009	0.409	0.207	4.90843e-16
COX8A	1.78687e-20	0.234918	0.646	0.384	6.54013e-16
CDK2AP2	2.00332e-20	0.315686	0.467	0.249	7.33236e-16
RPL7	3.20773e-20	0.0541654	0.777	0.499	1.17406e-15
SLC25A3	4.19246e-20	0.261709	0.601	0.355	1.53448e-15
CXCL13	5.99765e-20	1.26143	0.11	0.011	2.1952e-15
HLA-DRB1	6.97154e-20	0.34433	0.578	0.346	2.55165e-15
SERPINE1	7.26163e-20	0.908483	0.09	0.001	2.65783e-15
COX6C	7.68826e-20	0.276159	0.658	0.4	2.81398e-15
TPM4	1.03408e-19	0.361995	0.302	0.136	3.78483e-15
JTB	1.16909e-19	0.240158	0.466	0.247	4.27898e-15
DBI	1.2689e-19	0.289363	0.539	0.305	4.64428e-15
NDUFA2	1.3148e-19	0.251426	0.362	0.178	4.8123e-15
GNLY	1.41137e-19	1.3387	0.219	0.086	5.16577e-15
DUSP1	1.49542e-19	0.554287	0.643	0.431	5.47339e-15
ITGB1	1.6637e-19	0.300702	0.353	0.171	6.08929e-15
COX5B	1.78645e-19	0.256776	0.634	0.378	6.5386e-15
IGFLR1	2.13259e-19	0.375506	0.297	0.133	7.8055e-15
COPS9	2.24968e-19	0.300541	0.408	0.22	8.23405e-15
ARPC4	2.47299e-19	0.236357	0.486	0.268	9.05138e-15
RNPS1	2.69552e-19	0.269252	0.361	0.178	9.86586e-15
UCP2	2.80689e-19	0.301866	0.48	0.267	1.02735e-14
GLUL	3.19578e-19	0.389077	0.22	0.08	1.16969e-14
SNU13	3.2492e-19	0.217226	0.488	0.264	1.18924e-14
NDUFA13	3.78208e-19	0.254883	0.685	0.413	1.38428e-14
GABARAP	3.82516e-19	0.254674	0.759	0.495	1.40005e-14
SOD1	3.97562e-19	0.286246	0.615	0.376	1.45512e-14
SFXN1	4.14757e-19	0.355239	0.259	0.108	1.51805e-14
EPHX1	4.40759e-19	0.452271	0.089	0.002	1.61322e-14
HMGN3	4.53141e-19	0.317141	0.365	0.186	1.65854e-14
RAB1B	5.36084e-19	0.272851	0.389	0.2	1.96212e-14
SEC61B	5.64721e-19	0.225593	0.583	0.334	2.06694e-14
C9orf16	6.09561e-19	0.251977	0.54	0.307	2.23105e-14
EIF3M	7.74645e-19	0.276818	0.396	0.202	2.83528e-14
MYL6	8.20931e-19	0.26629	0.951	0.768	3.00469e-14
PSMA6	8.91885e-19	0.166072	0.457	0.243	3.26439e-14
HLA-DQA1	9.45985e-19	0.386294	0.258	0.106	3.4624e-14
BSG	1.0182e-18	0.226399	0.456	0.243	3.72673e-14
RTRAF	1.2658e-18	0.28783	0.412	0.217	4.63295e-14
BST2	1.3037e-18	0.218064	0.514	0.284	4.77168e-14
PPP1R2	1.34789e-18	0.231907	0.428	0.225	4.93342e-14
LINC02446	1.47319e-18	0.412021	0.226	0.088	5.39201e-14
RNASEK	1.56516e-18	0.275738	0.789	0.534	5.72865e-14
RPL23	1.69917e-18	0.267639	0.601	0.359	6.21913e-14
RPL27A	1.77617e-18	0.268984	0.788	0.526	6.50095e-14
NDUFB11	1.78033e-18	0.210616	0.579	0.34	6.51618e-14
ATP6V1F	2.05016e-18	0.185892	0.404	0.206	7.5038e-14
TMEM9B	2.05149e-18	0.303415	0.257	0.109	7.50865e-14
UBE2B	2.1707e-18	0.262869	0.303	0.142	7.94499e-14
GBP2	2.41271e-18	0.183289	0.336	0.161	8.83078e-14
NDUFB3	2.72974e-18	0.213916	0.291	0.131	9.99112e-14
CTSD	2.92743e-18	0.313948	0.556	0.334	1.07147e-13
BUB3	2.9761e-18	0.219948	0.461	0.247	1.08928e-13
ATP5ME	3.07314e-18	0.291296	0.41	0.22	1.1248e-13
NDUFA4	3.10615e-18	0.217573	0.663	0.402	1.13688e-13
EMD	3.37523e-18	0.235288	0.335	0.159	1.23537e-13
SIRPG	3.40054e-18	0.385135	0.331	0.163	1.24463e-13
ATP5IF1	5.12774e-18	0.216131	0.558	0.328	1.8768e-13
NUCKS1	5.66165e-18	0.186394	0.42	0.222	2.07222e-13
DPP7	6.01403e-18	0.26178	0.342	0.168	2.20119e-13
UBE2F	6.30345e-18	0.433172	0.201	0.074	2.30713e-13
SUMO1	6.91223e-18	0.265358	0.346	0.171	2.52995e-13
PPIB	7.69092e-18	0.29532	0.772	0.502	2.81495e-13
CTLA4	8.05483e-18	0.569293	0.133	0.03	2.94815e-13
CITED2	8.17976e-18	0.490366	0.305	0.15	2.99387e-13
UXT	9.32328e-18	0.242324	0.474	0.258	3.41241e-13
COX6A1	9.5809e-18	0.270647	0.756	0.489	3.5067e-13
MIR4435-2HG	9.76779e-18	0.364615	0.174	0.057	3.57511e-13
TMED3	1.12371e-17	0.765705	0.204	0.078	4.11288e-13
TPST2	1.17856e-17	0.253724	0.338	0.168	4.31363e-13
TRBV9	1.22822e-17	1.4817	0.129	0.029	4.4954e-13
LDHA	1.53758e-17	0.327261	0.543	0.327	5.6277e-13
TRMT112	1.66264e-17	0.227668	0.585	0.342	6.08542e-13
ATP5MC2	1.70056e-17	0.281406	0.869	0.613	6.22422e-13
RGS1	1.71318e-17	0.542798	0.395	0.216	6.27042e-13
PSME2	1.74418e-17	0.256409	0.715	0.461	6.38388e-13
NDUFV1	1.87657e-17	0.235263	0.331	0.163	6.86844e-13
DDOST	2.00986e-17	0.256099	0.331	0.164	7.35628e-13
SPON2	2.11002e-17	0.622354	0.149	0.043	7.72288e-13
ATRAID	2.28048e-17	0.283389	0.311	0.151	8.34679e-13
COX6B1	2.5831e-17	0.230214	0.701	0.446	9.45441e-13
ZFP36	2.587e-17	0.365931	0.782	0.538	9.4687e-13
HIGD2A	2.59798e-17	0.165856	0.597	0.351	9.50888e-13
NDUFA6	2.76202e-17	0.209805	0.379	0.198	1.01093e-12
NDUFB7	2.83233e-17	0.187847	0.401	0.212	1.03666e-12
CYP2E1	2.88602e-17	0.449282	0.099	0.011	1.05631e-12
RPL32	3.43818e-17	0.230931	0.992	0.936	1.25841e-12
SH3BGRL3	3.47035e-17	0.257101	0.979	0.865	1.27018e-12
PRDM1	3.60507e-17	0.356518	0.247	0.107	1.31949e-12
NOP10	3.67294e-17	0.20503	0.421	0.224	1.34433e-12
TSPO	3.8644e-17	0.245342	0.526	0.31	1.41441e-12
S100A11	3.99835e-17	0.243719	0.724	0.462	1.46343e-12
IFI6	4.60777e-17	0.412353	0.21	0.081	1.68649e-12
FGA	4.61496e-17	0.377047	0.123	0.026	1.68912e-12
RPS20	4.67024e-17	0.27083	0.669	0.425	1.70936e-12
UBAC2	4.7098e-17	0.240445	0.273	0.125	1.72383e-12
PDIA6	5.0354e-17	0.267101	0.388	0.206	1.84301e-12
ECH1	5.40603e-17	0.211869	0.434	0.24	1.97866e-12
ANP32B	5.46942e-17	0.248361	0.381	0.204	2.00186e-12
ADGRG1	5.87352e-17	0.473973	0.164	0.053	2.14977e-12
GUK1	6.27943e-17	0.209942	0.553	0.322	2.29833e-12
TMSB10	6.3018e-17	0.215096	0.989	0.925	2.30652e-12
METTL26	6.66001e-17	0.186041	0.302	0.145	2.43763e-12
PSMB1	7.09585e-17	0.15256	0.507	0.286	2.59715e-12
SRGN	7.20566e-17	0.272962	0.891	0.706	2.63734e-12
RPS19	7.64828e-17	0.242552	0.992	0.953	2.79935e-12
AUP1	7.68668e-17	0.27265	0.336	0.169	2.8134e-12
UQCRB	9.72353e-17	0.174917	0.705	0.454	3.55891e-12
HSPA5	9.92826e-17	0.230748	0.501	0.292	3.63384e-12
PKM	1.08947e-16	0.286846	0.596	0.372	3.98758e-12
UQCR10	1.18718e-16	0.170314	0.609	0.368	4.34521e-12
CUTA	1.26566e-16	0.176134	0.504	0.288	4.63243e-12
PPP1CC	1.27439e-16	0.194745	0.289	0.135	4.6644e-12
RPS6	1.29166e-16	0.255925	0.978	0.882	4.72761e-12
NPM1	1.30497e-16	0.292343	0.815	0.566	4.77633e-12
VDAC1	1.43292e-16	0.278261	0.323	0.164	5.24462e-12
C11orf58	1.69897e-16	0.160103	0.529	0.301	6.21839e-12
CD99	1.87825e-16	0.270469	0.867	0.608	6.87457e-12
YWHAQ	1.89476e-16	0.177622	0.41	0.222	6.935e-12
CIAO2B	1.92835e-16	0.167358	0.455	0.252	7.05796e-12
ALDOA	1.97727e-16	0.24237	0.56	0.336	7.23699e-12
TNFRSF9	1.9839e-16	0.426382	0.154	0.046	7.26128e-12
HAVCR2	2.0457e-16	0.553767	0.118	0.026	7.48747e-12
RAP1B	2.12652e-16	0.211454	0.567	0.34	7.78327e-12
PAIP2	2.51902e-16	0.219977	0.384	0.207	9.21986e-12
ROMO1	2.61976e-16	0.213505	0.415	0.227	9.58858e-12
SPP1	2.94328e-16	0.542447	0.089	0.009	1.07727e-11
PSMD8	2.99972e-16	0.14043	0.448	0.247	1.09793e-11
PNRC1	3.11868e-16	0.285834	0.692	0.461	1.14147e-11
NDUFA12	3.12062e-16	0.185597	0.382	0.206	1.14218e-11
DYNLL1	3.91969e-16	0.211861	0.559	0.339	1.43465e-11
OSTC	4.20252e-16	0.239403	0.317	0.16	1.53816e-11
RPS13	4.23123e-16	0.250444	0.983	0.882	1.54867e-11
JPT1	4.38482e-16	0.178633	0.367	0.194	1.60489e-11
HLA-DMA	4.68148e-16	0.263152	0.286	0.136	1.71347e-11
GABARAPL2	4.86635e-16	0.147743	0.434	0.239	1.78113e-11
EIF5A	4.93942e-16	0.292502	0.359	0.194	1.80788e-11
RPL31	4.94573e-16	0.259447	0.845	0.588	1.81019e-11
NDUFC2	5.04721e-16	0.188593	0.482	0.277	1.84733e-11
RPS3A	5.18312e-16	0.13301	0.987	0.953	1.89707e-11
EIF3E	6.12564e-16	0.0213634	0.481	0.273	2.24205e-11
TRIR	7.14151e-16	0.222995	0.639	0.398	2.61386e-11
PSMB3	7.2645e-16	0.1684	0.487	0.277	2.65888e-11
ATP5PD	7.35458e-16	0.176643	0.402	0.217	2.69185e-11
ETFB	7.66845e-16	0.204706	0.269	0.123	2.80673e-11
RPS25	7.72495e-16	0.225761	0.986	0.898	2.82741e-11
SLC25A6	8.21803e-16	0.21602	0.756	0.497	3.00788e-11
ISCU	8.24382e-16	0.244491	0.396	0.218	3.01732e-11
CYTOR	8.24929e-16	0.230614	0.415	0.238	3.01932e-11
ATP5PF	8.38986e-16	0.185291	0.487	0.28	3.07077e-11
CFL1	9.20862e-16	0.230357	0.969	0.852	3.37045e-11
RPL37A	9.89578e-16	0.259767	0.949	0.759	3.62195e-11
LYST	1.08199e-15	0.22749	0.308	0.151	3.96019e-11
HLA-C	1.08548e-15	0.184758	0.996	0.95	3.97298e-11
FUNDC2	1.11718e-15	0.243056	0.245	0.109	4.08898e-11
C4orf3	1.18074e-15	0.141559	0.529	0.309	4.32162e-11
HLA-DQA2	1.18859e-15	0.19733	0.177	0.06	4.35037e-11
COPE	1.21987e-15	0.222528	0.534	0.32	4.46486e-11
STAT3	1.23874e-15	0.182868	0.388	0.207	4.53392e-11
FGB	1.25024e-15	0.369381	0.125	0.03	4.57602e-11
ISG15	1.25495e-15	0.260231	0.333	0.175	4.59322e-11
SYNGR2	1.36546e-15	0.237239	0.307	0.154	4.99772e-11
LMAN2	1.38531e-15	0.180906	0.444	0.251	5.07038e-11
ARPC3	1.39871e-15	0.247269	0.824	0.566	5.11942e-11
DNAJC8	1.40066e-15	0.155033	0.383	0.206	5.12655e-11
UBE2L3	1.47892e-15	0.0386706	0.361	0.185	5.41298e-11
PSMA2	1.59143e-15	0.0871138	0.434	0.239	5.8248e-11
SERPINB1	1.60919e-15	0.219699	0.352	0.186	5.88979e-11
MIR155HG	1.72642e-15	0.401929	0.15	0.047	6.31885e-11
ATP5PO	1.77091e-15	0.148898	0.505	0.297	6.48169e-11
CYBC1	1.83068e-15	0.2542	0.249	0.115	6.70045e-11
ARPC5	1.83545e-15	0.21411	0.546	0.329	6.71793e-11
MYDGF	2.06171e-15	0.266661	0.241	0.109	7.54607e-11
VAMP5	2.11235e-15	0.177295	0.329	0.169	7.73143e-11
RBPJ	2.27231e-15	0.273008	0.236	0.105	8.3169e-11
TMBIM4	2.46859e-15	0.161482	0.487	0.286	9.0353e-11
TCEA1	2.56185e-15	0.194804	0.445	0.251	9.37662e-11
NDUFS6	2.62987e-15	0.221785	0.335	0.176	9.62558e-11
EID1	2.77932e-15	0.162789	0.506	0.295	1.01726e-10
NHP2	2.98153e-15	0.183728	0.314	0.159	1.09127e-10
NDUFS8	3.16719e-15	0.103982	0.364	0.189	1.15922e-10
GSTP1	3.31169e-15	0.188285	0.611	0.376	1.21211e-10
RBX1	3.36498e-15	0.141185	0.438	0.245	1.23161e-10
ABI3	3.49341e-15	0.195162	0.37	0.198	1.27862e-10
TMSB4X	3.62923e-15	0.201264	0.996	0.966	1.32833e-10
TRG-AS1	4.01079e-15	0.207723	0.321	0.17	1.46799e-10
CALM2	4.28423e-15	0.17062	0.697	0.434	1.56807e-10
HMGN2	4.34714e-15	0.24754	0.569	0.35	1.5911e-10
PSMB10	4.415e-15	0.185081	0.596	0.366	1.61593e-10
ADH1B	4.47898e-15	0.236046	0.107	0.021	1.63935e-10
HLA-DQB1	4.50783e-15	0.303472	0.24	0.111	1.64991e-10
TMEM50A	4.51247e-15	0.171871	0.532	0.313	1.65161e-10
LAMTOR5	4.65287e-15	0.180474	0.292	0.144	1.703e-10
FGFBP2	4.66001e-15	0.85023	0.135	0.042	1.70561e-10
EIF2S2	4.70875e-15	0.19202	0.318	0.162	1.72345e-10
RBCK1	4.86313e-15	0.178321	0.382	0.207	1.77996e-10
RGS10	5.04202e-15	0.220814	0.432	0.249	1.84543e-10
PIM2	5.43101e-15	0.315054	0.207	0.087	1.98781e-10
SNHG5	5.50592e-15	0.235786	0.255	0.12	2.01522e-10
TADA3	5.53055e-15	0.231551	0.282	0.139	2.02424e-10
OSTF1	5.59537e-15	0.195667	0.397	0.224	2.04796e-10
COX4I1	5.68241e-15	0.211993	0.899	0.668	2.07982e-10
IFI35	5.73154e-15	0.227998	0.228	0.101	2.0978e-10
AP2S1	5.76087e-15	0.15148	0.348	0.184	2.10853e-10
C18orf32	6.00839e-15	0.244096	0.258	0.122	2.19913e-10
MIF	6.17265e-15	0.278905	0.839	0.601	2.25925e-10
HSPB1	6.35663e-15	0.153524	0.418	0.235	2.32659e-10
CAPZA2	6.77345e-15	0.192313	0.239	0.109	2.47915e-10
CD2	6.84262e-15	0.216876	0.822	0.565	2.50447e-10
EIF1B	6.8775e-15	0.19492	0.347	0.182	2.51723e-10
BIRC3	6.89768e-15	0.313111	0.201	0.082	2.52462e-10
HLA-A	6.91609e-15	0.211141	0.996	0.956	2.53136e-10
ATP5F1B	7.02418e-15	0.162233	0.632	0.398	2.57092e-10
RNF181	7.23121e-15	0.150274	0.328	0.168	2.6467e-10
IFITM1	7.24225e-15	0.314763	0.913	0.767	2.65074e-10
FERMT3	8.21306e-15	0.211584	0.387	0.212	3.00606e-10
XBP1	8.44275e-15	0.259083	0.313	0.162	3.09013e-10
SPCS1	9.67583e-15	0.188124	0.576	0.355	3.54145e-10
MT-ND3	1.03784e-14	-0.0773696	0.877	0.934	3.79859e-10
SELENOW	1.09145e-14	0.120759	0.464	0.268	3.99483e-10
CYTIP	1.10343e-14	0.206829	0.559	0.346	4.03866e-10
NDUFAB1	1.14478e-14	0.212187	0.364	0.199	4.19e-10
CXCR6	1.15631e-14	0.430407	0.367	0.216	4.23221e-10
PSMD4	1.17817e-14	0.0872376	0.338	0.173	4.31223e-10
C19orf53	1.19032e-14	0.17538	0.533	0.313	4.35671e-10
VDAC2	1.19713e-14	0.191611	0.332	0.175	4.3816e-10
DNPH1	1.20962e-14	0.269928	0.215	0.095	4.42732e-10
STMP1	1.2132e-14	0.167798	0.293	0.145	4.44043e-10
RAB2A	1.24101e-14	0.171875	0.301	0.15	4.54223e-10
TMEM230	1.29984e-14	0.177271	0.319	0.166	4.75753e-10
SAT1	1.32903e-14	0.237053	0.399	0.229	4.86437e-10
ELF1	1.36393e-14	0.0250439	0.436	0.243	4.9921e-10
TMEM179B	1.3705e-14	0.186336	0.347	0.187	5.01616e-10
TOMM20	1.4234e-14	0.157789	0.392	0.217	5.2098e-10
RTF2	1.56751e-14	0.144555	0.262	0.123	5.73724e-10
MEA1	1.57179e-14	0.20503	0.301	0.154	5.75292e-10
MRPL11	1.58588e-14	0.239721	0.189	0.075	5.80448e-10
GGNBP2	1.61379e-14	0.129674	0.322	0.164	5.90664e-10
NME1	1.7048e-14	0.305036	0.148	0.05	6.23973e-10
MS4A6A	1.73976e-14	0.498146	0.091	0.015	6.3677e-10
KDELR1	1.96061e-14	0.145326	0.325	0.167	7.17604e-10
ZNHIT1	2.03428e-14	0.204848	0.323	0.17	7.44568e-10
POLD4	2.12483e-14	0.155611	0.438	0.249	7.77707e-10
ANAPC16	2.14337e-14	0.106748	0.556	0.324	7.84496e-10
SF3B4	2.21421e-14	0.15579	0.274	0.131	8.10422e-10
SNRPG	2.35466e-14	0.153957	0.41	0.232	8.61828e-10
EIF3D	2.39104e-14	0.162735	0.392	0.217	8.75145e-10
RNF19A	2.5388e-14	0.256528	0.308	0.16	9.29227e-10
BANF1	2.5707e-14	0.133157	0.36	0.194	9.40901e-10
TMEM243	2.57724e-14	0.225734	0.24	0.113	9.43296e-10
PSMB2	2.86287e-14	0.169264	0.32	0.167	1.04784e-09
NDUFA1	2.87109e-14	0.132432	0.542	0.319	1.05085e-09
PARP1	2.89827e-14	0.146708	0.389	0.215	1.0608e-09
JAK3	2.94016e-14	0.202935	0.258	0.122	1.07613e-09
PSMG2	2.99048e-14	0.16686	0.281	0.142	1.09455e-09
CFLAR	3.01302e-14	0.0845503	0.333	0.172	1.10279e-09
ATP5MF	3.30319e-14	0.152048	0.544	0.329	1.209e-09
COPZ1	3.44654e-14	0.145514	0.275	0.135	1.26147e-09
RNASET2	3.61e-14	0.157131	0.29	0.144	1.3213e-09
SEC61G	4.0091e-14	0.123088	0.406	0.226	1.46737e-09
PHB2	4.08469e-14	0.157696	0.406	0.229	1.49504e-09
SMIM26	4.18383e-14	0.177771	0.291	0.149	1.53132e-09
HMGN1	4.40138e-14	0.252621	0.378	0.215	1.61095e-09
STARD3NL	4.56753e-14	0.303692	0.152	0.054	1.67176e-09
SNHG6	4.58189e-14	0.232104	0.488	0.296	1.67702e-09
LPXN	4.66356e-14	0.0675755	0.319	0.166	1.70691e-09
TNFRSF1B	4.69408e-14	0.364842	0.239	0.114	1.71808e-09
PRDX5	4.78556e-14	0.151064	0.444	0.256	1.75156e-09
TTC38	4.90045e-14	0.247623	0.133	0.041	1.79361e-09
AURKAIP1	5.01104e-14	0.135328	0.361	0.198	1.83409e-09
PTPN22	5.0668e-14	0.147502	0.274	0.132	1.8545e-09
ARF1	5.22843e-14	0.169336	0.588	0.367	1.91366e-09
UBE2V1	5.23974e-14	0.0636487	0.424	0.241	1.9178e-09
ST13	5.28223e-14	0.151842	0.44	0.252	1.93335e-09
CLTA	5.41403e-14	0.188672	0.389	0.217	1.98159e-09
ARID4B	5.4416e-14	0.124476	0.358	0.193	1.99168e-09
DNAJC3	5.66751e-14	0.229985	0.21	0.09	2.07437e-09
GFOD1	5.74157e-14	0.33397	0.121	0.034	2.10147e-09
RPL11	5.82002e-14	0.197134	0.99	0.935	2.13019e-09
RPIA	5.9344e-14	0.262184	0.141	0.046	2.17205e-09
PSMA1	6.21415e-14	0.122077	0.333	0.175	2.27444e-09
ARPC5L	6.63e-14	0.121737	0.493	0.293	2.42665e-09
EIF3I	6.67009e-14	0.0873058	0.359	0.193	2.44132e-09
HNRNPR	7.31461e-14	0.141051	0.392	0.217	2.67722e-09
H3F3A	7.85777e-14	0.241517	0.891	0.675	2.87602e-09
UBE2N	8.20122e-14	0.186529	0.321	0.171	3.00173e-09
XRCC5	8.40994e-14	0.126499	0.488	0.292	3.07812e-09
FKBP8	8.45282e-14	0.144082	0.431	0.251	3.09382e-09
NDUFB9	8.53152e-14	0.14962	0.462	0.273	3.12262e-09
DNAJC15	1.03816e-13	0.107182	0.28	0.136	3.79978e-09
DCXR	1.04647e-13	0.188202	0.325	0.171	3.83018e-09
CLEC2D	1.05487e-13	0.0443788	0.406	0.231	3.86094e-09
SH2D2A	1.06121e-13	0.174379	0.382	0.213	3.88412e-09
UBE2D3	1.08258e-13	0.154044	0.582	0.363	3.96233e-09
MRPL4	1.13555e-13	0.207598	0.202	0.087	4.15623e-09
TPR	1.14536e-13	0.127788	0.435	0.252	4.19212e-09
MRPL41	1.16508e-13	0.177251	0.366	0.204	4.26431e-09
UBA52	1.18689e-13	0.200306	0.935	0.764	4.34415e-09
EPSTI1	1.19213e-13	0.24556	0.147	0.051	4.3633e-09
ZFAS1	1.19428e-13	0.200342	0.396	0.226	4.37119e-09
OTUB1	1.21468e-13	0.12553	0.39	0.22	4.44586e-09
DYNLT1	1.22012e-13	0.161947	0.294	0.153	4.46575e-09
FAM3C	1.22879e-13	0.411822	0.124	0.037	4.49751e-09
TOMM22	1.23828e-13	0.195525	0.275	0.14	4.53224e-09
DDX3Y	1.24562e-13	0.269254	0.132	0.043	4.5591e-09
ERGIC3	1.28917e-13	0.152262	0.311	0.163	4.71849e-09
TALDO1	1.29968e-13	0.149607	0.364	0.198	4.75697e-09
TMEM123	1.30826e-13	0.194296	0.213	0.093	4.78835e-09
CYCS	1.321e-13	0.190346	0.348	0.191	4.83501e-09
TRAM1	1.37024e-13	0.124332	0.348	0.189	5.01522e-09
CHCHD2	1.42869e-13	0.179226	0.806	0.544	5.22917e-09
POLR1D	1.43193e-13	0.19679	0.337	0.181	5.24101e-09
SNAP47	1.50474e-13	0.257687	0.166	0.063	5.5075e-09
PSMB6	1.53778e-13	0.112916	0.41	0.234	5.62843e-09
ATP6V0C	1.60636e-13	0.0813352	0.533	0.314	5.87945e-09
CD3D	1.61205e-13	0.135333	0.895	0.686	5.90025e-09
SF3B5	1.6895e-13	0.11374	0.397	0.229	6.18374e-09
CD164	1.75228e-13	0.111205	0.402	0.229	6.41351e-09
NAPA	1.77742e-13	0.19004	0.301	0.16	6.50555e-09
CDC123	1.88167e-13	0.162075	0.227	0.105	6.8871e-09
TXNL1	1.88251e-13	0.163109	0.267	0.133	6.89019e-09
RWDD1	1.9098e-13	0.149328	0.357	0.199	6.99004e-09
BCAP31	2.50228e-13	0.0695511	0.502	0.296	9.15861e-09
HLA-F	2.55049e-13	0.118702	0.573	0.354	9.33505e-09
SCAND1	2.65003e-13	0.112132	0.358	0.199	9.69939e-09
TIGIT	2.82775e-13	0.261744	0.363	0.207	1.03499e-08
AL138963.4	2.83746e-13	-1.33759	0.202	0.277	1.03854e-08
RPL23A	2.83955e-13	0.197429	0.978	0.866	1.0393e-08
PRDX6	2.99637e-13	0.165789	0.415	0.241	1.0967e-08
STOML2	3.09535e-13	0.175648	0.204	0.091	1.13293e-08
SRI	3.10049e-13	0.112862	0.433	0.251	1.13481e-08
SRP9	3.18756e-13	0.139836	0.402	0.234	1.16668e-08
PAK2	3.21546e-13	0.0701034	0.411	0.234	1.17689e-08
PPA1	3.30681e-13	0.206463	0.268	0.136	1.21033e-08
REEP5	3.33246e-13	0.162945	0.46	0.275	1.21971e-08
RPL29	3.47953e-13	0.18691	0.989	0.909	1.27354e-08
SYTL3	3.69728e-13	0.189828	0.288	0.151	1.35324e-08
SERBP1	3.70821e-13	0.105711	0.549	0.339	1.35724e-08
UFC1	3.99525e-13	0.119793	0.387	0.22	1.4623e-08
EIF3H	4.00983e-13	0.0958976	0.547	0.333	1.46764e-08
C1orf43	4.01799e-13	0.212566	0.267	0.135	1.47062e-08
SAP18	4.1206e-13	0.115939	0.55	0.328	1.50818e-08
EIF3A	4.17314e-13	0.0993092	0.371	0.207	1.52741e-08
MRPL51	4.18975e-13	0.110198	0.353	0.195	1.53349e-08
CSNK2B	4.43383e-13	0.149039	0.538	0.331	1.62283e-08
HCP5	4.4939e-13	0.228807	0.188	0.079	1.64481e-08
PHPT1	4.51485e-13	0.152503	0.276	0.14	1.65248e-08
SH3BGRL	5.0582e-13	0.117621	0.42	0.243	1.85135e-08
AC243960.1	5.18253e-13	0.112426	0.21	0.097	1.89686e-08
SSR4	5.26891e-13	0.188313	0.731	0.473	1.92847e-08
GPBP1	5.29763e-13	0.140917	0.286	0.148	1.93899e-08
RPS27L	5.54173e-13	0.125052	0.458	0.276	2.02833e-08
H2AFY	5.73539e-13	0.241564	0.193	0.086	2.09921e-08
COX7A2L	5.78683e-13	0.133803	0.361	0.203	2.11804e-08
FAM49B	5.83951e-13	0.12853	0.372	0.208	2.13732e-08
NUTF2	5.9863e-13	0.179418	0.245	0.119	2.19104e-08
TXNDC17	6.04453e-13	0.222029	0.22	0.104	2.21236e-08
COMMD3	6.21872e-13	0.182404	0.185	0.078	2.27611e-08
NDUFB6	6.51517e-13	0.203798	0.26	0.134	2.38462e-08
TOMM5	6.5434e-13	0.0826016	0.346	0.189	2.39495e-08
LAMTOR2	6.56824e-13	0.181831	0.232	0.111	2.40404e-08
PSMA4	6.63524e-13	0.0749058	0.264	0.135	2.42856e-08
RALY	6.80009e-13	0.085859	0.415	0.233	2.4889e-08
ARL4C	6.81338e-13	0.119085	0.408	0.239	2.49376e-08
CD2BP2	6.8461e-13	0.145243	0.22	0.101	2.50574e-08
GPR171	6.90424e-13	0.202971	0.146	0.053	2.52702e-08
PPP1R12A	6.9507e-13	0.112405	0.408	0.236	2.54403e-08
MVP	7.34236e-13	0.10311	0.271	0.137	2.68738e-08
ENO1	7.38571e-13	0.187383	0.626	0.407	2.70325e-08
GET3	7.4536e-13	0.135225	0.235	0.114	2.72809e-08
M6PR	7.48762e-13	0.189621	0.341	0.189	2.74054e-08
ATP6AP2	7.50528e-13	0.156419	0.279	0.146	2.74701e-08
FKBP5	7.51473e-13	0.300091	0.215	0.101	2.75047e-08
AKR1C1	7.6528e-13	0.294372	0.065	0.005	2.801e-08
SELENOT	7.85565e-13	0.1147	0.363	0.204	2.87525e-08
SEC11A	7.98278e-13	0.165876	0.364	0.211	2.92178e-08
ETFA	7.98856e-13	0.105455	0.269	0.136	2.92389e-08
RAB7A	8.10969e-13	0.0664054	0.363	0.2	2.96823e-08
RAD23A	8.16921e-13	0.173622	0.377	0.217	2.99001e-08
HSD17B10	8.20674e-13	0.221869	0.227	0.109	3.00375e-08
CHCHD5	8.52098e-13	0.178901	0.178	0.073	3.11876e-08
TRAPPC1	8.54086e-13	0.117585	0.573	0.358	3.12604e-08
MTLN	8.57371e-13	0.170653	0.204	0.091	3.13806e-08
NDFIP1	8.67494e-13	0.197674	0.286	0.152	3.17511e-08
RASAL3	8.72936e-13	0.203563	0.33	0.184	3.19503e-08
NDUFB10	8.81166e-13	0.110109	0.507	0.307	3.22515e-08
RPL27	8.85313e-13	0.232234	0.894	0.668	3.24033e-08
GC	8.90332e-13	0.210053	0.069	0.007	3.25871e-08
SDHC	9.39664e-13	0.133657	0.291	0.153	3.43926e-08
PPP4C	9.42775e-13	0.149649	0.36	0.203	3.45065e-08
APOBEC3C	9.47869e-13	0.182499	0.323	0.177	3.46929e-08
PRDX3	9.75922e-13	0.184222	0.275	0.143	3.57197e-08
TAOK3	1.00024e-12	0.112475	0.245	0.119	3.66097e-08
TAP1	1.00778e-12	0.148812	0.54	0.339	3.68857e-08
GHITM	1.02236e-12	0.113517	0.407	0.238	3.74195e-08
SSNA1	1.05053e-12	0.144674	0.289	0.152	3.84506e-08
IGLV2-14	1.07725e-12	0.442374	0.075	0.01	3.94285e-08
MTRNR2L8	1.07933e-12	0.00840616	0.124	0.212	3.95046e-08
CLPP	1.08024e-12	0.0861295	0.293	0.153	3.95379e-08
RAP1A	1.17651e-12	0.157834	0.392	0.227	4.30616e-08
SSBP1	1.18324e-12	-0.00246961	0.405	0.23	4.33079e-08
PARP9	1.21471e-12	0.156706	0.175	0.073	4.44596e-08
SUMO3	1.21607e-12	0.199891	0.209	0.096	4.45093e-08
PHF11	1.27762e-12	0.120684	0.231	0.11	4.67621e-08
RPL9	1.32317e-12	0.126439	0.951	0.774	4.84294e-08
PSMC5	1.32462e-12	0.11044	0.356	0.2	4.84825e-08
PRPF40A	1.32502e-12	0.114094	0.318	0.175	4.84972e-08
CLEC2B	1.33571e-12	0.0741675	0.461	0.274	4.88884e-08
NR3C1	1.3518e-12	0.135184	0.351	0.198	4.94771e-08
TMEM59	1.37058e-12	0.108216	0.582	0.366	5.01647e-08
LSM6	1.37358e-12	0.157707	0.274	0.145	5.02743e-08
YIPF3	1.41406e-12	0.119175	0.214	0.098	5.17559e-08
ENY2	1.42988e-12	0.140344	0.278	0.144	5.2335e-08
LSM7	1.44045e-12	0.112611	0.421	0.247	5.2722e-08
TBCA	1.47971e-12	0.120984	0.424	0.25	5.4159e-08
SNRPA	1.4801e-12	0.133476	0.243	0.118	5.4173e-08
KHDRBS1	1.48133e-12	0.219418	0.297	0.16	5.42182e-08
CLU	1.55936e-12	0.276365	0.111	0.032	5.7074e-08
NDUFB1	1.56147e-12	0.237185	0.285	0.154	5.71514e-08
RPS29	1.56334e-12	0.243215	0.907	0.723	5.72199e-08
RPL24	1.64239e-12	0.208056	0.962	0.787	6.01129e-08
NOP53	1.6733e-12	0.124768	0.561	0.354	6.12446e-08
SYF2	1.68445e-12	0.148728	0.328	0.185	6.16525e-08
SELENOF	1.69054e-12	0.150997	0.347	0.195	6.18756e-08
RPL35	1.73046e-12	0.206461	0.952	0.814	6.33365e-08
SH3GLB1	1.77757e-12	0.127879	0.243	0.119	6.50609e-08
TOB1	1.81288e-12	0.26635	0.144	0.053	6.63534e-08
DUT	1.99403e-12	0.158661	0.314	0.172	7.29835e-08
TBCB	2.07916e-12	0.0880921	0.443	0.262	7.60994e-08
PSMA7	2.10949e-12	0.122523	0.695	0.445	7.72093e-08
COMMD8	2.12534e-12	0.167223	0.206	0.096	7.77895e-08
MFF	2.12703e-12	0.152335	0.233	0.113	7.78515e-08
UBXN1	2.134e-12	0.0982841	0.562	0.346	7.81067e-08
TAF7	2.17421e-12	0.112708	0.321	0.179	7.95781e-08
MRPS36	2.20079e-12	0.21311	0.2	0.091	8.05511e-08
CLNS1A	2.21153e-12	0.167566	0.247	0.125	8.09443e-08
CREM	2.22851e-12	0.444584	0.179	0.081	8.15656e-08
TMEM219	2.23039e-12	0.0963938	0.323	0.176	8.16346e-08
EIF2A	2.23307e-12	0.129699	0.187	0.082	8.17326e-08
CEP57	2.26805e-12	0.215736	0.207	0.097	8.30129e-08
ATP6V0D1	2.29046e-12	0.166922	0.215	0.1	8.38333e-08
ENSA	2.36672e-12	0.130291	0.331	0.182	8.66244e-08
CNIH4	2.43326e-12	0.180161	0.181	0.079	8.90598e-08
NOL7	2.60403e-12	0.122527	0.356	0.204	9.53102e-08
TMCO1	2.69952e-12	0.15875	0.319	0.178	9.8805e-08
CKS2	2.74299e-12	0.212834	0.114	0.034	1.00396e-07
CD244	2.79719e-12	0.217514	0.13	0.044	1.0238e-07
TKT	2.82688e-12	0.13348	0.288	0.153	1.03467e-07
CARD16	2.91666e-12	0.019392	0.358	0.205	1.06753e-07
H2AFZ	2.95579e-12	0.115445	0.554	0.345	1.08185e-07
CCDC124	3.14238e-12	0.184003	0.215	0.101	1.15014e-07
SELENOH	3.33552e-12	0.160618	0.511	0.319	1.22083e-07
IDH3G	3.40326e-12	0.177064	0.233	0.115	1.24563e-07
SDHB	3.46371e-12	0.188805	0.192	0.086	1.26775e-07
ICAM3	3.5726e-12	0.109868	0.595	0.374	1.30761e-07
ANXA11	3.65256e-12	0.106302	0.365	0.205	1.33687e-07
TRBV20-1	3.70629e-12	-0.963152	0.062	0.131	1.35654e-07
UBL5	3.73944e-12	0.168285	0.718	0.472	1.36867e-07
PTGER4	3.75917e-12	0.119012	0.352	0.197	1.3759e-07
HLA-DPB1	3.78041e-12	0.154883	0.651	0.423	1.38367e-07
PSMB7	3.91407e-12	0.141512	0.208	0.097	1.43259e-07
SELENOK	4.14874e-12	0.104837	0.364	0.209	1.51848e-07
LAMTOR1	4.27455e-12	0.1119	0.344	0.196	1.56453e-07
EMC7	4.33758e-12	0.200099	0.258	0.136	1.5876e-07
MAPRE2	4.3507e-12	0.104984	0.247	0.123	1.5924e-07
SERPINC1	4.59592e-12	0.153932	0.059	0.003	1.68215e-07
NDUFA11	4.68281e-12	0.0932562	0.581	0.361	1.71395e-07
HCLS1	5.05108e-12	0.111834	0.681	0.452	1.84874e-07
FIS1	5.1134e-12	0.0946743	0.399	0.233	1.87156e-07
MRPS15	5.24353e-12	0.190158	0.187	0.082	1.91919e-07
CYP3A4	5.60931e-12	0.211723	0.061	0.005	2.05306e-07
PSMB4	5.62769e-12	0.165912	0.211	0.099	2.05979e-07
SELENOP	5.63348e-12	0.235854	0.084	0.017	2.06191e-07
SPCS3	5.75012e-12	0.12831	0.243	0.123	2.1046e-07
HNRNPC	5.86273e-12	0.115709	0.572	0.365	2.14582e-07
SSR3	5.90992e-12	0.109443	0.299	0.161	2.16309e-07
MRPS21	5.9592e-12	0.0804684	0.406	0.238	2.18113e-07
MANF	5.97982e-12	0.198976	0.206	0.097	2.18867e-07
TAP2	6.05195e-12	0.122424	0.341	0.194	2.21507e-07
NDUFS4	6.20996e-12	0.239892	0.145	0.056	2.27291e-07
PFDN2	6.55094e-12	0.137709	0.266	0.14	2.39771e-07
YWHAE	6.58432e-12	0.0848836	0.27	0.137	2.40993e-07
ELOC	6.6074e-12	0.120881	0.295	0.16	2.41837e-07
XCL1	6.6251e-12	0.632396	0.289	0.164	2.42485e-07
ORM1	7.2905e-12	0.251523	0.065	0.007	2.6684e-07
TRGV2	7.3966e-12	0.496385	0.127	0.046	2.70723e-07
ACO2	7.71592e-12	0.194075	0.173	0.075	2.8241e-07
TRGC2	7.74841e-12	0.258639	0.117	0.038	2.836e-07
PDCD6	7.94749e-12	0.0963668	0.359	0.203	2.90886e-07
TMED2	7.98785e-12	0.118001	0.299	0.164	2.92363e-07
BRK1	8.0041e-12	0.0898085	0.539	0.334	2.92958e-07
ERCC1	8.1165e-12	0.160252	0.152	0.06	2.97072e-07
RBM3	8.24893e-12	0.0987745	0.504	0.313	3.01919e-07
TRIM69	8.32247e-12	0.19932	0.153	0.062	3.04611e-07
RHOC	8.3919e-12	0.162916	0.404	0.241	3.07152e-07
PPP2CA	8.5835e-12	0.122892	0.281	0.151	3.14165e-07
CHURC1	8.75293e-12	0.00809123	0.418	0.248	3.20366e-07
TXN	8.91194e-12	0.135126	0.403	0.242	3.26186e-07
NDUFS7	9.24031e-12	0.110861	0.393	0.23	3.38205e-07
PCED1B	9.27462e-12	0.171071	0.288	0.161	3.3946e-07
NEAT1	9.48025e-12	0.216946	0.413	0.252	3.46987e-07
PYCARD	9.65279e-12	0.0767074	0.377	0.214	3.53302e-07
POP4	9.8419e-12	0.179152	0.167	0.071	3.60223e-07
PLSCR1	9.85777e-12	0.217472	0.14	0.053	3.60804e-07
PAFAH1B1	1.01511e-11	0.161988	0.269	0.143	3.71542e-07
OCIAD1	1.04528e-11	0.160324	0.321	0.182	3.82582e-07
SPCS2	1.05737e-11	0.0596249	0.447	0.271	3.87009e-07
MRPL21	1.08056e-11	0.101213	0.164	0.066	3.95495e-07
SRP19	1.09024e-11	0.115412	0.264	0.141	3.99039e-07
PTTG1	1.09948e-11	0.236725	0.21	0.105	4.02422e-07
CALM3	1.14031e-11	0.16416	0.428	0.257	4.17364e-07
ATRX	1.21589e-11	0.0390172	0.387	0.22	4.45028e-07
HSPD1	1.22744e-11	0.151766	0.309	0.175	4.49254e-07
CHMP4A	1.22839e-11	0.130309	0.28	0.15	4.49604e-07
MRPL14	1.22926e-11	0.154347	0.187	0.083	4.49921e-07
GOLGA7	1.23249e-11	0.171672	0.256	0.134	4.51104e-07
POLR2I	1.24139e-11	0.128116	0.215	0.102	4.54361e-07
OLA1	1.26148e-11	0.111576	0.209	0.1	4.61713e-07
ALOX5AP	1.29683e-11	0.273095	0.572	0.393	4.74652e-07
ATP6V0B	1.30224e-11	0.0470094	0.344	0.195	4.76631e-07
CWC15	1.31647e-11	0.14178	0.205	0.098	4.81842e-07
EIF4B	1.3313e-11	-0.0520542	0.469	0.285	4.87269e-07
ZNF706	1.35404e-11	0.104685	0.387	0.225	4.95592e-07
CD200	1.36276e-11	0.329796	0.061	0.006	4.98783e-07
COPB2	1.37108e-11	0.0660277	0.211	0.1	5.01828e-07
SCML4	1.43914e-11	0.139536	0.297	0.163	5.26741e-07
TGS1	1.4589e-11	0.142696	0.181	0.08	5.3397e-07
ANKRD12	1.4819e-11	0.0388083	0.543	0.341	5.4239e-07
COPS6	1.53391e-11	0.108399	0.309	0.171	5.61426e-07
SRA1	1.54056e-11	0.224343	0.171	0.075	5.63859e-07
CFB	1.55004e-11	0.233219	0.056	0.003	5.67331e-07
POLR2L	1.55594e-11	0.157918	0.555	0.354	5.69489e-07
COX17	1.56027e-11	0.179085	0.328	0.188	5.71075e-07
ETHE1	1.58767e-11	0.160715	0.196	0.09	5.81102e-07
GPS2	1.59094e-11	0.112698	0.284	0.154	5.823e-07
NCOR1	1.59899e-11	0.0681435	0.38	0.222	5.85247e-07
ILF3	1.60577e-11	0.0484076	0.314	0.173	5.87726e-07
HNRNPA1	1.61629e-11	0.192901	0.839	0.598	5.91577e-07
GSTA1	1.70668e-11	0.198868	0.056	0.003	6.24661e-07
SUMO2	1.79689e-11	0.170415	0.773	0.535	6.57678e-07
ARL6IP5	1.8145e-11	0.120025	0.704	0.467	6.64124e-07
SUCLG1	1.84061e-11	0.165099	0.226	0.113	6.73681e-07
MED4	1.84282e-11	0.1591	0.19	0.089	6.74491e-07
ZCRB1	1.84634e-11	0.18219	0.172	0.077	6.7578e-07
CELF2	1.87509e-11	0.0835504	0.479	0.297	6.86303e-07
CCNDBP1	1.91258e-11	0.0853748	0.338	0.195	7.00022e-07
PPP2R5C	1.95635e-11	0.0680033	0.396	0.235	7.16043e-07
LAMTOR4	2.04835e-11	0.132741	0.466	0.284	7.49716e-07
XRCC6	2.04982e-11	-0.0985428	0.491	0.3	7.50253e-07
TPP1	2.08208e-11	0.175276	0.156	0.064	7.62062e-07
SFT2D1	2.10772e-11	0.208341	0.215	0.108	7.71446e-07
PTPN7	2.13562e-11	0.195706	0.443	0.28	7.81657e-07
ELOB	2.16237e-11	0.150847	0.714	0.47	7.9145e-07
BBX	2.1676e-11	0.12988	0.242	0.125	7.93365e-07
USP16	2.19951e-11	0.155019	0.241	0.123	8.05041e-07
C17orf49	2.2106e-11	0.137612	0.363	0.209	8.091e-07
GSTK1	2.28774e-11	0.127113	0.659	0.425	8.37338e-07
AKAP13	2.31226e-11	0.0607614	0.481	0.288	8.46311e-07
MRPL34	2.35107e-11	0.121664	0.261	0.137	8.60514e-07
RPL18A	2.38637e-11	0.178485	0.988	0.932	8.73437e-07
SDCBP	2.38768e-11	0.167027	0.22	0.11	8.73913e-07
CCDC167	2.39672e-11	0.233322	0.185	0.086	8.77225e-07
INTS11	2.41931e-11	0.172466	0.204	0.099	8.85493e-07
KLRK1	2.43369e-11	-0.0357301	0.589	0.378	8.90756e-07
RNF7	2.44249e-11	0.0827257	0.372	0.216	8.93977e-07
GTF3A	2.48123e-11	0.11681	0.32	0.178	9.08153e-07
NACA	2.50803e-11	0.158367	0.965	0.847	9.17965e-07
LPIN2	2.54364e-11	0.153365	0.169	0.074	9.30997e-07
LSM2	2.55685e-11	0.0912341	0.328	0.19	9.35832e-07
AP2M1	2.58819e-11	0.0599718	0.37	0.218	9.47305e-07
TYMP	2.62446e-11	0.272187	0.178	0.082	9.6058e-07
ARHGAP9	2.62475e-11	0.0736585	0.407	0.244	9.60685e-07
TMEM134	2.63405e-11	0.163686	0.193	0.091	9.64088e-07
CXCR4	2.67332e-11	0.350804	0.692	0.526	9.78462e-07
RPS16	2.70403e-11	0.198668	0.964	0.833	9.89701e-07
MRPL58	2.72299e-11	0.183272	0.109	0.034	9.96643e-07
PRPF6	2.73018e-11	0.111159	0.257	0.135	9.99271e-07
RARRES2	2.73605e-11	0.257428	0.064	0.008	1.00142e-06
RPL38	2.75658e-11	0.218014	0.841	0.605	1.00894e-06
HAX1	2.76776e-11	0.0932195	0.284	0.155	1.01303e-06
APRT	2.78884e-11	0.0817383	0.645	0.402	1.02074e-06
HNRNPAB	2.78929e-11	0.256175	0.148	0.061	1.02091e-06
FIBP	2.82225e-11	0.0857466	0.226	0.113	1.03297e-06
NEDD8	2.84118e-11	0.104339	0.514	0.32	1.0399e-06
AKIRIN2	2.9362e-11	0.160641	0.247	0.128	1.07468e-06
RPS14	2.96186e-11	-0.237147	0.992	0.984	1.08407e-06
NDUFB8	2.97749e-11	0.113965	0.558	0.35	1.08979e-06
SLIRP	2.98393e-11	0.16976	0.173	0.077	1.09215e-06
LINC01480	3.00285e-11	0.315598	0.053	0.002	1.09907e-06
PPP2R1A	3.00585e-11	0.0519103	0.376	0.221	1.10017e-06
IGLV2-8	3.01363e-11	0.815246	0.048	0	1.10302e-06
TBC1D10C	3.09966e-11	0.108732	0.593	0.38	1.1345e-06
LDHB	3.1635e-11	0.141014	0.669	0.449	1.15787e-06
CUEDC2	3.16997e-11	0.228319	0.171	0.078	1.16024e-06
PTPN11	3.19193e-11	0.227185	0.171	0.075	1.16828e-06
SQOR	3.20499e-11	0.153503	0.208	0.102	1.17306e-06
MMADHC	3.29376e-11	0.0119995	0.273	0.146	1.20555e-06
CSNK1A1	3.37599e-11	0.0468536	0.317	0.176	1.23564e-06
RECQL	3.38512e-11	0.133048	0.212	0.104	1.23899e-06
DCP2	3.44942e-11	0.137655	0.201	0.097	1.26252e-06
WDR83OS	3.48294e-11	0.108226	0.551	0.348	1.27479e-06
SNRPD1	3.51743e-11	0.101083	0.293	0.161	1.28742e-06
ATP6V0E2	3.53091e-11	0.135303	0.226	0.115	1.29235e-06
BTF3	3.58181e-11	0.188094	0.877	0.66	1.31098e-06
ZNF683	3.68255e-11	0.372298	0.22	0.115	1.34785e-06
SCAMP2	3.70477e-11	0.150607	0.364	0.217	1.35598e-06
IGLV2-11	3.91581e-11	-0.278134	0.004	0.028	1.43322e-06
TMEM14B	3.99224e-11	0.132185	0.329	0.194	1.4612e-06
POMP	4.02642e-11	0.0464892	0.412	0.257	1.47371e-06
ADH5	4.13561e-11	0.0660673	0.291	0.158	1.51367e-06
MYO1F	4.14602e-11	0.108214	0.281	0.154	1.51748e-06
TWF2	4.14654e-11	0.130512	0.394	0.238	1.51768e-06
EVI2A	4.16051e-11	0.177121	0.168	0.075	1.52279e-06
RAN	4.16051e-11	0.127736	0.658	0.429	1.52279e-06
LY6E	4.20274e-11	0.185245	0.678	0.459	1.53824e-06
NAA38	4.31132e-11	0.154845	0.293	0.164	1.57799e-06
RPN2	4.32707e-11	0.115057	0.376	0.224	1.58375e-06
PON2	4.35256e-11	0.258564	0.073	0.014	1.59308e-06
SNHG16	4.3852e-11	0.201999	0.146	0.06	1.60503e-06
RPL15	4.55368e-11	0.176144	0.972	0.864	1.66669e-06
IGKC	4.61778e-11	0.733264	0.059	0.006	1.69015e-06
MDH2	4.6898e-11	0.0469086	0.441	0.265	1.71651e-06
VAMP2	4.69325e-11	0.126884	0.6	0.384	1.71778e-06
MAPK1IP1L	4.72199e-11	0.0809348	0.252	0.133	1.7283e-06
CCT3	4.73623e-11	0.0666128	0.347	0.203	1.73351e-06
MOB1A	4.75656e-11	0.0912967	0.313	0.173	1.74095e-06
RBIS	4.78135e-11	0.102102	0.336	0.199	1.75002e-06
SNX17	4.87659e-11	0.0878195	0.336	0.194	1.78488e-06
TIMMDC1	4.88739e-11	0.153893	0.139	0.054	1.78884e-06
POLR2E	5.15483e-11	0.0560624	0.347	0.2	1.88672e-06
BAX	5.19858e-11	0.16999	0.355	0.208	1.90273e-06
VPS28	5.37184e-11	0.0917428	0.496	0.304	1.96615e-06
TNFRSF14	5.39019e-11	0.102026	0.352	0.207	1.97286e-06
G6PD	5.48911e-11	0.0794132	0.185	0.084	2.00907e-06
HAGH	5.64675e-11	0.236003	0.128	0.048	2.06677e-06
NDUFB2	5.66202e-11	0.0469899	0.557	0.349	2.07236e-06
TRAPPC5	5.82426e-11	0.153704	0.286	0.16	2.13174e-06
ARL3	5.89258e-11	0.176725	0.098	0.028	2.15674e-06
PLEKHJ1	5.90559e-11	0.131445	0.202	0.097	2.16151e-06
PPP1R7	6.01734e-11	0.0822991	0.253	0.135	2.20241e-06
FBL	6.05143e-11	0.10406	0.295	0.166	2.21488e-06
SHMT2	6.16159e-11	0.143591	0.152	0.063	2.2552e-06
ITGB1BP1	6.28299e-11	0.191481	0.233	0.123	2.29964e-06
DAP3	6.37134e-11	0.1098	0.234	0.12	2.33198e-06
SPTAN1	6.43615e-11	0.0487418	0.346	0.2	2.35569e-06
KIF5B	6.94206e-11	0.0993032	0.312	0.178	2.54086e-06
TMBIM6	7.04893e-11	0.0271411	0.732	0.49	2.57998e-06
JAML	7.12841e-11	0.230723	0.185	0.088	2.60907e-06
LIMS1	7.20997e-11	0.188838	0.2	0.099	2.63892e-06
EDF1	7.22815e-11	0.1096	0.709	0.471	2.64557e-06
TNIP1	7.3571e-11	0.0599399	0.259	0.14	2.69277e-06
PSME1	7.3783e-11	0.178762	0.875	0.65	2.70053e-06
PPP1CA	7.41223e-11	0.157715	0.702	0.479	2.71295e-06
STOM	7.51259e-11	0.104003	0.344	0.199	2.74968e-06
RPL18	7.84856e-11	0.156432	0.988	0.914	2.87265e-06
GTF2A2	7.96056e-11	0.121404	0.319	0.19	2.91364e-06
TBC1D4	8.01775e-11	0.231018	0.074	0.015	2.93458e-06
PEPD	8.16236e-11	0.194321	0.167	0.075	2.98751e-06
SNHG29	8.51578e-11	0.16247	0.601	0.395	3.11686e-06
NTMT1	8.6251e-11	0.124264	0.112	0.037	3.15687e-06
PHF14	8.7872e-11	0.233116	0.137	0.055	3.2162e-06
IL10RB	8.87317e-11	0.219453	0.157	0.069	3.24767e-06
URM1	8.94665e-11	0.159468	0.175	0.08	3.27456e-06
RAB14	8.99058e-11	0.0234916	0.314	0.173	3.29064e-06
BUD31	9.41937e-11	0.0347688	0.241	0.125	3.44758e-06
NCALD	9.62135e-11	0.239646	0.071	0.014	3.52151e-06
GPR108	9.65426e-11	0.161722	0.188	0.09	3.53356e-06
ITGAE	9.90711e-11	0.300307	0.201	0.101	3.6261e-06
LAPTM4A	1.02347e-10	0.0849916	0.247	0.131	3.746e-06
SF3A2	1.03601e-10	0.102664	0.333	0.194	3.7919e-06
FAM107B	1.05048e-10	0.00968562	0.208	0.104	3.84487e-06
ZC3H15	1.05267e-10	0.0667003	0.361	0.212	3.85288e-06
CD70	1.05893e-10	0.260966	0.126	0.047	3.87579e-06
CCDC18-AS1	1.06261e-10	0.134292	0.238	0.125	3.88927e-06
PAXX	1.08084e-10	0.125335	0.488	0.313	3.95598e-06
BORCS7	1.09553e-10	0.214969	0.125	0.046	4.00973e-06
MICOS13	1.1072e-10	0.0994015	0.326	0.189	4.05247e-06
RPL8	1.15683e-10	0.17468	0.986	0.913	4.2341e-06
MIF4GD	1.16722e-10	0.157758	0.146	0.061	4.27214e-06
ARF6	1.19745e-10	0.104803	0.289	0.162	4.38278e-06
UBL7	1.25568e-10	0.12812	0.181	0.084	4.5959e-06
MBP	1.27118e-10	0.0588458	0.34	0.202	4.65265e-06
GPX4	1.27214e-10	0.0513411	0.532	0.338	4.65615e-06
NUDC	1.27837e-10	0.113052	0.304	0.176	4.67897e-06
IL2RB	1.28966e-10	0.0806118	0.37	0.224	4.72029e-06
UFD1	1.29078e-10	0.124284	0.238	0.125	4.72439e-06
UBE2V2	1.34054e-10	0.0284203	0.175	0.08	4.90651e-06
COMMD1	1.38534e-10	0.0864208	0.193	0.093	5.07047e-06
PSMC4	1.38852e-10	0.139717	0.256	0.139	5.08214e-06
HPRT1	1.39373e-10	0.216833	0.162	0.073	5.1012e-06
LRP10	1.41219e-10	0.121234	0.26	0.143	5.16874e-06
TMED9	1.41957e-10	0.0598772	0.302	0.169	5.19578e-06
CRIP1	1.45892e-10	0.165493	0.856	0.646	5.33978e-06
RPL6	1.48436e-10	0.0289544	0.985	0.926	5.4329e-06
COQ10B	1.49402e-10	0.125359	0.2	0.099	5.46825e-06
TBRG1	1.49681e-10	0.0685213	0.338	0.196	5.47848e-06
VTI1B	1.50494e-10	0.13465	0.193	0.093	5.50824e-06
THOC7	1.50776e-10	0.0646316	0.202	0.1	5.51854e-06
AHSG	1.51103e-10	0.255121	0.054	0.005	5.53051e-06
ROCK1	1.55833e-10	0.0884835	0.368	0.223	5.70363e-06
IMP3	1.61688e-10	0.0258289	0.371	0.222	5.91793e-06
ATP5MPL	1.73369e-10	0.0519568	0.438	0.271	6.34549e-06
TXNIP	1.74253e-10	0.00882456	0.773	0.611	6.37782e-06
SKP1	1.74852e-10	0.141209	0.713	0.471	6.39977e-06
MRPL3	1.82748e-10	0.150582	0.194	0.095	6.68878e-06
MTPN	1.96321e-10	0.0236623	0.312	0.177	7.18554e-06
TSTA3	1.99604e-10	0.161239	0.198	0.099	7.3057e-06
CHMP5	2.01369e-10	0.162539	0.211	0.107	7.37029e-06
RPS4X	2.06973e-10	-0.21698	0.987	0.939	7.57543e-06
CSK	2.12533e-10	0.0596013	0.396	0.238	7.77893e-06
MRPL28	2.12915e-10	0.208669	0.18	0.088	7.79291e-06
FKBP11	2.18933e-10	0.133166	0.281	0.159	8.01316e-06
RGS2	2.20912e-10	0.346143	0.131	0.053	8.08559e-06
COX16	2.26161e-10	0.127731	0.224	0.118	8.27773e-06
BARD1	2.30856e-10	0.186234	0.078	0.018	8.44957e-06
DRAIC	2.37075e-10	0.220334	0.078	0.018	8.67717e-06
LYPLA1	2.37537e-10	0.152136	0.174	0.081	8.69408e-06
MPG	2.42849e-10	0.152028	0.241	0.128	8.8885e-06
CMTM6	2.44439e-10	0.0448274	0.248	0.133	8.94672e-06
PGLS	2.44628e-10	0.166399	0.274	0.155	8.95363e-06
SNX1	2.54625e-10	0.133375	0.196	0.096	9.31952e-06
ATP5MD	2.5725e-10	0.0941965	0.527	0.332	9.41559e-06
ARF5	2.59824e-10	0.0593567	0.395	0.238	9.50982e-06
RNF167	2.60163e-10	0.0800229	0.444	0.278	9.52223e-06
FDFT1	2.60587e-10	0.0490183	0.26	0.141	9.53773e-06
COX14	2.61217e-10	0.0931081	0.305	0.176	9.56081e-06
ACP1	2.61312e-10	0.105062	0.267	0.149	9.56428e-06
CD151	2.61627e-10	0.150926	0.111	0.038	9.57582e-06
NBN	2.64333e-10	0.0677196	0.168	0.075	9.67487e-06
IAH1	2.65744e-10	0.144723	0.221	0.116	9.72648e-06
PSMC3	2.65971e-10	0.143807	0.235	0.125	9.73482e-06
PRDX2	2.70023e-10	0.071768	0.366	0.221	9.8831e-06
RPL26	2.7367e-10	0.0527255	0.986	0.952	1.00166e-05
KIR2DL4	2.74577e-10	0.363261	0.065	0.011	1.00498e-05
TRAC	2.76573e-10	0.0910352	0.49	0.322	1.01229e-05
NDUFV3	2.77876e-10	0.200591	0.106	0.036	1.01706e-05
IBTK	2.79682e-10	0.154631	0.124	0.047	1.02366e-05
CNPY2	2.82831e-10	0.127996	0.249	0.137	1.03519e-05
POLR2G	2.8933e-10	0.0658584	0.297	0.17	1.05898e-05
MCRIP1	2.90138e-10	0.104075	0.216	0.11	1.06194e-05
SNRPB2	2.93721e-10	0.0966469	0.292	0.17	1.07505e-05
UBE2A	2.98029e-10	0.116174	0.218	0.114	1.09082e-05
PDIA3	3.14328e-10	0.0883324	0.578	0.381	1.15047e-05
CNPY3	3.23757e-10	0.112784	0.304	0.175	1.18498e-05
DHRS7	3.25478e-10	0.0676583	0.483	0.306	1.19128e-05
DECR1	3.29005e-10	0.0577279	0.246	0.132	1.20419e-05
WASF2	3.2985e-10	0.00758719	0.327	0.19	1.20728e-05
HRG	3.31199e-10	0.201346	0.057	0.007	1.21222e-05
ISG20	3.34694e-10	0.0889243	0.489	0.318	1.22501e-05
COA4	3.36364e-10	0.0878322	0.192	0.093	1.23113e-05
SCAMP3	3.38063e-10	0.0807498	0.237	0.126	1.23734e-05
MRPL57	3.38124e-10	0.0637758	0.338	0.198	1.23757e-05
PARK7	3.42156e-10	0.150953	0.635	0.42	1.25233e-05
PSMD13	3.42886e-10	0.0848635	0.28	0.158	1.255e-05
GSTO1	3.46914e-10	0.110801	0.225	0.118	1.26974e-05
CLTC	3.49094e-10	0.0543135	0.23	0.118	1.27772e-05
ERH	3.59018e-10	0.0340962	0.424	0.261	1.31404e-05
ACTR2	3.61797e-10	-0.030841	0.42	0.249	1.32421e-05
TAPBP	3.63144e-10	0.0368426	0.495	0.312	1.32914e-05
ARL6IP4	3.72579e-10	0.0668695	0.434	0.271	1.36368e-05
ATP6V0E1	3.75757e-10	0.0920649	0.637	0.416	1.37531e-05
ZEB2	3.82176e-10	-0.0145903	0.218	0.114	1.3988e-05
PSMD6	3.88313e-10	0.0859052	0.239	0.127	1.42126e-05
PDCD5	3.92146e-10	0.142856	0.289	0.167	1.43529e-05
MRPL36	3.94155e-10	0.155108	0.178	0.086	1.44265e-05
AP2A1	3.95692e-10	0.218913	0.108	0.038	1.44827e-05
ATP5MC1	4.01032e-10	0.103384	0.269	0.151	1.46782e-05
RPA3	4.12312e-10	0.118788	0.195	0.098	1.5091e-05
SMARCE1	4.18194e-10	0.0554675	0.282	0.157	1.53063e-05
SEPTIN7	4.20456e-10	0.0281188	0.651	0.435	1.53891e-05
ISCA2	4.21489e-10	0.232234	0.166	0.079	1.54269e-05
CBX3	4.34286e-10	0.152144	0.293	0.17	1.58953e-05
ABCE1	4.44887e-10	0.0805157	0.143	0.061	1.62833e-05
CCT8	4.47672e-10	0.0828848	0.332	0.197	1.63853e-05
U2SURP	4.53588e-10	-0.0206385	0.316	0.18	1.66018e-05
CDC26	4.53869e-10	0.11369	0.194	0.096	1.6612e-05
RAB37	4.72044e-10	0.154363	0.175	0.082	1.72773e-05
POLR3GL	4.76872e-10	0.0572788	0.347	0.206	1.7454e-05
TSC22D4	4.84016e-10	0.0961529	0.349	0.211	1.77155e-05
RRAGA	4.84334e-10	0.159544	0.148	0.064	1.77271e-05
MICOS10	4.95257e-10	0.0898264	0.427	0.269	1.81269e-05
LIMD2	4.97304e-10	0.125075	0.703	0.486	1.82018e-05
ILK	4.98424e-10	0.126022	0.253	0.14	1.82428e-05
COPB1	5.01518e-10	0.0399838	0.247	0.132	1.83561e-05
CCND3	5.04943e-10	0.120587	0.481	0.314	1.84814e-05
DGUOK	5.06712e-10	0.11764	0.267	0.151	1.85462e-05
YBX1	5.33174e-10	0.132634	0.583	0.386	1.95147e-05
HSPE1	5.39682e-10	0.048096	0.411	0.253	1.97529e-05
SRP54	5.48599e-10	0.0672845	0.187	0.09	2.00793e-05
DENND2D	5.57019e-10	0.0829713	0.476	0.301	2.03874e-05
COA6	5.63294e-10	0.179558	0.156	0.071	2.06171e-05
ILF2	5.66804e-10	0.0605216	0.308	0.177	2.07456e-05
MRPL43	5.7875e-10	0.0518897	0.27	0.149	2.11828e-05
ALKBH7	5.82897e-10	0.0195308	0.281	0.157	2.13346e-05
CCDC85B	5.83162e-10	0.183571	0.278	0.162	2.13443e-05
PTPN1	5.83917e-10	0.0454712	0.245	0.131	2.13719e-05
ANAPC11	5.91965e-10	0.0281213	0.402	0.245	2.16665e-05
UBE2D2	6.06802e-10	0.0731906	0.526	0.328	2.22096e-05
AL133415.1	6.26651e-10	-0.889001	0.105	0.167	2.29361e-05
PSMA5	6.57541e-10	0.0490568	0.414	0.256	2.40667e-05
CIB1	6.59255e-10	0.0823604	0.545	0.351	2.41294e-05
UCHL5	6.67695e-10	0.108964	0.154	0.07	2.44383e-05
GZMH	6.68751e-10	0.364246	0.56	0.429	2.4477e-05
GOLGA4	6.69062e-10	0.0779858	0.262	0.145	2.44883e-05
FARSA	6.71739e-10	0.120657	0.172	0.082	2.45863e-05
KNG1	6.87618e-10	0.204921	0.051	0.005	2.51675e-05
PSMF1	6.99908e-10	0.0961929	0.319	0.188	2.56173e-05
CD48	7.08458e-10	0.0972714	0.654	0.438	2.59303e-05
PTDSS1	7.08779e-10	0.134053	0.175	0.084	2.5942e-05
MPC2	7.14258e-10	0.160949	0.23	0.126	2.61426e-05
SEC31A	7.20121e-10	0.0441699	0.196	0.097	2.63571e-05
ZBTB8OS	7.22186e-10	0.165488	0.16	0.074	2.64327e-05
NOP58	7.27666e-10	0.119335	0.262	0.146	2.66333e-05
PSMD2	7.3169e-10	0.0605483	0.255	0.14	2.67806e-05
RTF1	7.51882e-10	0.21027	0.22	0.12	2.75196e-05
ATP5F1A	7.68694e-10	0.0481478	0.455	0.287	2.8135e-05
TMEM183A	7.74004e-10	0.139222	0.154	0.07	2.83293e-05
TMEM256	7.74453e-10	0.0529438	0.278	0.159	2.83457e-05
CRTAM	7.8892e-10	0.19275	0.262	0.146	2.88753e-05
MORF4L1	7.93554e-10	0.0385909	0.536	0.341	2.90449e-05
SRSF3	8.01247e-10	0.0652052	0.426	0.264	2.93264e-05
VASP	8.04235e-10	0.0646856	0.3	0.173	2.94358e-05
TSC22D3	8.05006e-10	0.26981	0.717	0.539	2.9464e-05
CTSB	8.10501e-10	0.162273	0.166	0.078	2.96651e-05
RPS7	8.16437e-10	0.165446	0.986	0.921	2.98824e-05
SAMSN1	8.21832e-10	0.170508	0.239	0.131	3.00799e-05
ETS1	8.2511e-10	0.0847303	0.326	0.19	3.01999e-05
SNRPE	8.50678e-10	0.0620444	0.237	0.13	3.11357e-05
CD82	8.51327e-10	0.196375	0.26	0.149	3.11594e-05
ATP5MC3	8.51789e-10	0.116997	0.539	0.358	3.11763e-05
CMC2	8.53405e-10	0.149907	0.216	0.114	3.12355e-05
KRR1	8.74231e-10	0.0397797	0.168	0.078	3.19977e-05
AC008875.3	8.89728e-10	0.190764	0.181	0.091	3.25649e-05
PLAAT3	9.03175e-10	0.117859	0.232	0.127	3.30571e-05
NBDY	9.14378e-10	0.11013	0.2	0.101	3.34671e-05
STXBP2	9.14765e-10	0.0407691	0.254	0.142	3.34813e-05
EIF4E2	9.57726e-10	0.0497477	0.194	0.099	3.50537e-05
HDLBP	9.61333e-10	0.15926	0.159	0.074	3.51857e-05
ABHD14B	9.74021e-10	0.033602	0.311	0.179	3.56501e-05
JARID2	9.83809e-10	0.144623	0.118	0.045	3.60084e-05
SP4	9.99349e-10	0.132905	0.101	0.034	3.65772e-05
TPM3	1.01173e-09	0.122561	0.768	0.535	3.70302e-05
MTHFD2	1.01214e-09	0.155926	0.126	0.051	3.70453e-05
RNF5	1.01297e-09	0.113724	0.201	0.104	3.70759e-05
STRAP	1.03208e-09	0.0770659	0.267	0.15	3.77751e-05
MFAP1	1.03791e-09	0.119105	0.136	0.057	3.79887e-05
GLRX	1.04332e-09	0.128802	0.205	0.107	3.81866e-05
STAU1	1.04397e-09	0.0397964	0.215	0.11	3.82105e-05
SRRM1	1.05268e-09	-0.0395111	0.447	0.274	3.85292e-05
CDC5L	1.06206e-09	0.0785008	0.169	0.08	3.88725e-05
DRAP1	1.06481e-09	0.122025	0.573	0.375	3.89731e-05
PPIG	1.06811e-09	0.094875	0.359	0.22	3.90941e-05
C14orf119	1.0694e-09	0.0789593	0.212	0.111	3.9141e-05
TLN1	1.09022e-09	0.0671137	0.366	0.224	3.99032e-05
WDR61	1.13143e-09	0.156627	0.137	0.059	4.14114e-05
PFKL	1.1536e-09	0.154185	0.16	0.074	4.22229e-05
TMED10	1.1761e-09	0.104536	0.325	0.196	4.30466e-05
IGHG1	1.18176e-09	0.434729	0.05	0.005	4.32535e-05
NUBP2	1.18864e-09	0.130421	0.159	0.073	4.35055e-05
SMC4	1.20365e-09	0.211343	0.11	0.041	4.40549e-05
DDRGK1	1.23278e-09	0.0995768	0.207	0.107	4.5121e-05
SNHG8	1.24575e-09	0.140903	0.297	0.176	4.55956e-05
RHOB	1.26735e-09	0.292467	0.072	0.017	4.63861e-05
TMEM167A	1.2701e-09	0.119891	0.146	0.064	4.64868e-05
HERPUD2	1.27957e-09	0.145296	0.196	0.102	4.68337e-05
CCT7	1.31458e-09	0.00635552	0.351	0.209	4.81148e-05
MZT1	1.32637e-09	0.173484	0.117	0.046	4.85465e-05
TRAV5	1.34805e-09	-0.503397	0.025	0.065	4.93398e-05
PRKAR1A	1.35841e-09	0.105531	0.219	0.116	4.97192e-05
ANXA5	1.36403e-09	0.100515	0.38	0.236	4.99248e-05
COX7A2	1.38821e-09	0.0521703	0.621	0.407	5.08097e-05
PA2G4	1.42963e-09	0.0221718	0.46	0.288	5.23258e-05
GTF3C6	1.44043e-09	0.110817	0.254	0.144	5.27212e-05
AC090152.1	1.49241e-09	0.18762	0.1	0.035	5.46237e-05
GNG2	1.51443e-09	0.00890505	0.421	0.258	5.54295e-05
HIST1H1C	1.51535e-09	0.104858	0.131	0.054	5.54635e-05
EMB	1.55298e-09	0.0297981	0.375	0.227	5.68407e-05
LMAN1	1.56267e-09	0.0417935	0.279	0.159	5.71952e-05
IFNAR1	1.59312e-09	0.175459	0.128	0.053	5.83097e-05
RPS6KA1	1.59628e-09	0.0936986	0.184	0.091	5.84256e-05
NINJ2	1.61262e-09	0.134324	0.068	0.015	5.90235e-05
CAPZB	1.61976e-09	0.097286	0.702	0.473	5.92847e-05
SHFL	1.73635e-09	0.146672	0.27	0.159	6.35523e-05
UBE2K	1.75168e-09	0.12493	0.165	0.078	6.41133e-05
SAE1	1.81948e-09	0.124295	0.116	0.045	6.65948e-05
HM13	1.85737e-09	0.0454417	0.294	0.17	6.79817e-05
STX10	1.87014e-09	0.124728	0.184	0.092	6.8449e-05
GOPC	1.8832e-09	0.109474	0.211	0.109	6.89271e-05
SERP1	1.91489e-09	0.0965099	0.442	0.28	7.0087e-05
ARL6IP1	1.92472e-09	0.109007	0.518	0.337	7.04465e-05
SRSF2	1.94636e-09	0.0922028	0.4	0.25	7.12387e-05
FAS	1.95243e-09	0.0589758	0.175	0.084	7.1461e-05
PDIA4	2.00236e-09	0.093358	0.213	0.113	7.32885e-05
UGT2B4	2.01752e-09	0.184362	0.042	0.001	7.38431e-05
ENTPD1	2.02337e-09	0.237007	0.067	0.015	7.40574e-05
PHLDA1	2.04318e-09	0.370477	0.131	0.057	7.47826e-05
RACK1	2.06824e-09	0.183379	0.972	0.837	7.56995e-05
CCT4	2.09891e-09	0.079587	0.362	0.222	7.68222e-05
RGS3	2.14946e-09	0.112389	0.137	0.06	7.86722e-05
TSPAN14	2.16461e-09	0.137565	0.225	0.123	7.92269e-05
EIF3L	2.18341e-09	0.0283673	0.462	0.291	7.99148e-05
GNAI2	2.22224e-09	0.0740022	0.22	0.118	8.13364e-05
PSMD7	2.31845e-09	0.0593885	0.283	0.163	8.48576e-05
MRPL52	2.33045e-09	0.107532	0.264	0.151	8.52966e-05
CAMLG	2.33318e-09	0.166164	0.195	0.102	8.53968e-05
ACAP2	2.33595e-09	0.124305	0.238	0.132	8.54982e-05
TRA2B	2.35654e-09	0.0569316	0.26	0.149	8.62519e-05
RAB11B	2.35913e-09	0.00773012	0.307	0.18	8.63465e-05
HSBP1	2.52717e-09	0.0619955	0.197	0.1	9.24968e-05
KLF9	2.53341e-09	0.246025	0.077	0.021	9.27254e-05
SNRNP40	2.55211e-09	0.108201	0.217	0.117	9.34098e-05
P2RY10	2.55744e-09	0.119409	0.148	0.068	9.3605e-05
NUDT5	2.56657e-09	0.117905	0.22	0.119	9.39391e-05
SRSF10	2.56668e-09	0.00400217	0.306	0.181	9.3943e-05
PHB	2.5776e-09	0.0877506	0.273	0.159	9.43427e-05
RTCA	2.58702e-09	0.1145	0.148	0.068	9.46874e-05
COMMD2	2.59837e-09	0.126562	0.156	0.073	9.51029e-05
CNIH1	2.60697e-09	0.0848041	0.203	0.107	9.54178e-05
DBNL	2.63469e-09	0.0707704	0.239	0.133	9.64322e-05
NEMF	2.64087e-09	0.0642957	0.214	0.114	9.66585e-05
TLE5	2.66944e-09	0.148916	0.365	0.229	9.77043e-05
ARID5A	2.71569e-09	0.13164	0.251	0.143	9.9397e-05
SDHD	2.73716e-09	0.0812742	0.253	0.143	0.000100183
MRPL10	2.78547e-09	0.126441	0.162	0.078	0.000101951
TEX264	2.89455e-09	0.0599929	0.282	0.164	0.000105944
XAF1	2.92777e-09	0.10395	0.175	0.088	0.000107159
DSTN	2.93067e-09	0.0778571	0.272	0.158	0.000107265
TIMM8B	2.93999e-09	0.160949	0.197	0.104	0.000107606
RNH1	2.98634e-09	0.0613366	0.3	0.178	0.000109303
SRPK2	2.9932e-09	0.12761	0.199	0.106	0.000109554
AAGAB	3.0112e-09	0.205335	0.102	0.037	0.000110213
ABT1	3.02523e-09	0.0322524	0.213	0.115	0.000110726
PRKCSH	3.05693e-09	0.0531914	0.195	0.099	0.000111887
SRPK1	3.09974e-09	0.108119	0.18	0.089	0.000113454
MRPL54	3.11225e-09	-0.0186188	0.321	0.191	0.000113912
LAGE3	3.12701e-09	0.166744	0.147	0.068	0.000114452
UROS	3.13627e-09	0.103421	0.113	0.044	0.000114791
CDK12	3.1434e-09	0.0631247	0.173	0.083	0.000115051
PRRC2C	3.14585e-09	0.0326347	0.584	0.385	0.000115141
NR1H2	3.15208e-09	0.0906235	0.173	0.086	0.000115369
TOP1	3.16727e-09	0.0397032	0.282	0.164	0.000115925
CD226	3.16784e-09	0.0714532	0.105	0.038	0.000115946
C7orf50	3.18584e-09	0.193684	0.174	0.089	0.000116605
RHOG	3.19455e-09	0.0383932	0.444	0.282	0.000116924
JAGN1	3.20179e-09	0.11509	0.154	0.072	0.000117189
LASP1	3.20714e-09	0.0167285	0.278	0.162	0.000117384
EMC3	3.20929e-09	0.167856	0.201	0.108	0.000117463
RPS19BP1	3.23298e-09	0.0169578	0.312	0.186	0.00011833
RHEB	3.23648e-09	0.113111	0.189	0.098	0.000118459
SF3B6	3.25446e-09	0.0299707	0.337	0.203	0.000119117
DCAF7	3.30805e-09	0.0473243	0.224	0.119	0.000121078
TMEM35B	3.34283e-09	0.0638278	0.285	0.166	0.000122351
AP3S1	3.37351e-09	0.136082	0.213	0.117	0.000123474
ARHGDIA	3.38441e-09	0.0411258	0.525	0.339	0.000123873
OCEL1	3.39563e-09	0.175518	0.074	0.019	0.000124283
SUPT4H1	3.40341e-09	0.0888698	0.234	0.131	0.000124568
CARS	3.42554e-09	0.144197	0.126	0.053	0.000125378
GPR174	3.48522e-09	-0.059111	0.323	0.196	0.000127563
ELMO1	3.48647e-09	0.106445	0.142	0.063	0.000127608
MTHFD1	3.54838e-09	0.14373	0.094	0.032	0.000129874
FOXN2	3.60966e-09	0.11822	0.175	0.087	0.000132117
BCAS4	3.66391e-09	0.130974	0.131	0.056	0.000134103
ZDHHC12	3.6781e-09	0.120932	0.157	0.074	0.000134622
AP1S1	3.70353e-09	0.188963	0.112	0.044	0.000135553
NAA20	3.71729e-09	0.161002	0.169	0.084	0.000136057
NTS	3.78147e-09	0.304159	0.038	0	0.000138406
GLRX3	3.88862e-09	0.109324	0.142	0.064	0.000142327
KXD1	3.90958e-09	0.108104	0.196	0.102	0.000143094
PDHA1	3.97265e-09	0.133961	0.134	0.059	0.000145403
AIP	3.99659e-09	0.0161374	0.418	0.256	0.000146279
CAT	4.05218e-09	0.0683591	0.192	0.099	0.000148314
NCR3	4.054e-09	0.20325	0.148	0.07	0.00014838
SMIM29	4.09291e-09	0.0811145	0.207	0.11	0.000149805
CALR	4.17936e-09	0.140469	0.688	0.492	0.000152969
TNFSF10	4.18799e-09	0.0734959	0.223	0.123	0.000153285
PEX16	4.21777e-09	0.164444	0.138	0.062	0.000154375
CCDC90B	4.24056e-09	0.0954654	0.168	0.083	0.000155209
GLIPR1	4.26502e-09	0.0920056	0.313	0.189	0.000156104
CDC42SE2	4.31763e-09	0.0825718	0.335	0.206	0.00015803
NUDT16	4.31973e-09	0.162263	0.064	0.014	0.000158107
FYN	4.33318e-09	-0.00754645	0.451	0.287	0.000158599
IER3IP1	4.45108e-09	0.0378213	0.218	0.117	0.000162914
DR1	4.49501e-09	0.10166	0.196	0.102	0.000164522
MIEN1	4.53491e-09	0.0714526	0.304	0.18	0.000165982
CCL3	4.61453e-09	0.211361	0.239	0.136	0.000168896
CNOT4	4.68171e-09	0.128166	0.167	0.082	0.000171355
CCDC69	4.68465e-09	0.140107	0.19	0.099	0.000171463
CD247	4.72726e-09	0.0257501	0.446	0.284	0.000173022
CD84	4.76211e-09	0.0513648	0.22	0.118	0.000174298
RGCC	4.85739e-09	0.37638	0.204	0.115	0.000177785
RORA	4.85776e-09	0.0528957	0.279	0.163	0.000177799
RPS3	4.87175e-09	-0.195427	0.993	0.99	0.000178311
PSMD12	4.94315e-09	0.0877993	0.175	0.088	0.000180924
PHF5A	4.94978e-09	0.0954563	0.182	0.093	0.000181167
KPNB1	4.95026e-09	-0.0184212	0.366	0.221	0.000181185
EXOSC9	4.97208e-09	0.127735	0.122	0.051	0.000181983
USP9Y	4.99783e-09	0.221774	0.093	0.033	0.000182926
TMEM258	5.05818e-09	0.0869683	0.55	0.357	0.000185134
PYURF	5.1168e-09	0.0673715	0.339	0.207	0.00018728
TRAV21	5.1208e-09	0.824827	0.108	0.044	0.000187426
RNASEH2C	5.32678e-09	0.12168	0.178	0.09	0.000194965
TXN2	5.35931e-09	0.0673356	0.211	0.115	0.000196156
RSBN1L	5.3684e-09	0.00303629	0.327	0.193	0.000196489
USO1	5.44154e-09	0.0816039	0.166	0.081	0.000199166
ZAP70	5.47152e-09	0.014739	0.488	0.306	0.000200263
RNASEH2B	5.50951e-09	0.0737871	0.213	0.116	0.000201654
S100A10	5.57821e-09	0.105441	0.698	0.488	0.000204168
RER1	5.60538e-09	0.0760107	0.28	0.164	0.000205162
POLR2K	5.61985e-09	0.000515754	0.262	0.151	0.000205692
SMDT1	5.71675e-09	0.0369834	0.45	0.288	0.000209239
PUF60	5.9399e-09	0.0462479	0.327	0.199	0.000217406
SLTM	5.97692e-09	0.0429263	0.298	0.178	0.000218761
GRSF1	5.985e-09	0.191222	0.161	0.08	0.000219057
NCR1	6.0301e-09	0.202621	0.051	0.007	0.000220708
ACAT1	6.12391e-09	0.17385	0.096	0.034	0.000224141
ZNRD1	6.12647e-09	0.0286355	0.312	0.187	0.000224235
FBXO7	6.16105e-09	0.0431126	0.257	0.145	0.000225501
HP1BP3	6.18178e-09	0.0406678	0.386	0.243	0.000226259
MRPL20	6.20213e-09	-0.0265381	0.351	0.215	0.000227004
MCTS1	6.34849e-09	0.140963	0.145	0.068	0.000232361
ATP5F1E	6.45925e-09	0.159166	0.943	0.775	0.000236415
VAMP8	6.4748e-09	0.0198034	0.519	0.339	0.000236984
ARHGAP15	6.49228e-09	-0.0482193	0.357	0.221	0.000237624
AHNAK	6.50022e-09	-0.707441	0.578	0.56	0.000237914
ADAM8	6.52623e-09	0.165946	0.171	0.087	0.000238866
EXOSC1	6.53916e-09	0.0523277	0.164	0.08	0.00023934
PRDX1	6.56711e-09	0.0386992	0.447	0.293	0.000240363
BABAM1	6.6289e-09	0.0409088	0.2	0.106	0.000242624
PRDX4	6.67881e-09	0.163485	0.123	0.052	0.000244451
NBR1	6.73658e-09	0.0826202	0.156	0.074	0.000246566
NDUFS3	6.80977e-09	0.0766279	0.217	0.118	0.000249244
PFDN4	6.83466e-09	0.0910075	0.127	0.055	0.000250155
MRPL32	6.91205e-09	0.157634	0.127	0.055	0.000252988
RALGDS	7.08945e-09	0.0733523	0.186	0.096	0.000259481
PET100	7.11856e-09	0.0723066	0.342	0.212	0.000260546
MESD	7.17429e-09	0.0277401	0.258	0.148	0.000262586
CCDC28A	7.28091e-09	0.144815	0.132	0.059	0.000266489
BLOC1S2	7.37653e-09	0.135065	0.172	0.088	0.000269988
TMUB1	7.39247e-09	0.0307602	0.25	0.141	0.000270572
HINT2	7.5039e-09	0.122094	0.179	0.092	0.00027465
HMOX1	7.66574e-09	0.173112	0.036	0	0.000280574
LGALS3	7.75223e-09	0.218793	0.185	0.097	0.000283739
MLF2	7.79384e-09	0.0649873	0.288	0.17	0.000285262
MGMT	7.8166e-09	0.102633	0.192	0.104	0.000286095
CYTH4	7.83567e-09	0.100649	0.209	0.113	0.000286793
IKZF3	8.14621e-09	-0.0245544	0.437	0.277	0.000298159
SCP2	8.25993e-09	-0.113758	0.305	0.182	0.000302322
LLPH	8.35305e-09	0.131404	0.125	0.055	0.00030573
NELFE	8.37892e-09	0.0860586	0.161	0.079	0.000306677
PLAC8	8.40779e-09	0.247163	0.114	0.047	0.000307733
UBE2I	8.44043e-09	0.024835	0.441	0.283	0.000308928
RBBP7	8.62934e-09	0.123809	0.191	0.101	0.000315843
ATP5MG	8.67849e-09	0.158847	0.824	0.598	0.000317641
UQCRC1	8.86019e-09	0.0711531	0.285	0.169	0.000324292
LINC01943	9.10569e-09	0.233005	0.08	0.025	0.000333277
ASAH1	9.11295e-09	0.134251	0.13	0.057	0.000333543
RPL36A	9.11718e-09	0.194831	0.926	0.729	0.000333698
NDUFA5	9.11725e-09	0.0748497	0.211	0.116	0.000333701
LSM4	9.13858e-09	0.161965	0.165	0.083	0.000334481
COA8	9.184e-09	0.186476	0.133	0.061	0.000336144
RAB27A	9.23736e-09	0.0592443	0.327	0.2	0.000338097
SFPQ	9.27293e-09	0.0488196	0.298	0.178	0.000339399
BTG3	9.44531e-09	0.191887	0.131	0.06	0.000345708
OPTN	9.51947e-09	-0.0841336	0.398	0.245	0.000348422
MAPRE1	9.53849e-09	0.0542952	0.19	0.099	0.000349118
UBE2L6	9.54995e-09	0.032321	0.446	0.291	0.000349538
CARHSP1	9.84001e-09	0.0795649	0.2	0.107	0.000360154
SEC11C	9.92514e-09	0.0336262	0.26	0.15	0.00036327
TCIRG1	1.0208e-08	0.165369	0.194	0.105	0.000373623
CENPX	1.02532e-08	0.175954	0.178	0.095	0.000375278
DERL1	1.02584e-08	0.0406378	0.246	0.139	0.000375468
MRPL16	1.06364e-08	0.0879167	0.193	0.102	0.000389303
RPL13A	1.06546e-08	0.13742	0.938	0.777	0.000389968
FAM32A	1.06813e-08	0.0943193	0.166	0.082	0.000390946
MAT2B	1.08785e-08	0.00138226	0.404	0.253	0.000398163
PLEKHF1	1.11316e-08	0.033858	0.281	0.166	0.000407427
LEPROTL1	1.11831e-08	0.0612797	0.424	0.268	0.000409312
SMC3	1.12236e-08	-0.00311043	0.236	0.132	0.000410796
RPL22L1	1.12482e-08	0.136152	0.334	0.213	0.000411696
DEK	1.12602e-08	0.100071	0.316	0.199	0.000412134
PRKCH	1.1418e-08	0.00537437	0.492	0.321	0.000417911
MTSS1	1.16278e-08	0.219761	0.061	0.014	0.000425588
CHMP2A	1.16697e-08	0.0284913	0.295	0.179	0.000427122
ARF4	1.17507e-08	0.0815625	0.249	0.144	0.000430087
CX3CR1	1.17831e-08	-0.114677	0.121	0.052	0.000431274
UPF3B	1.1856e-08	0.152045	0.104	0.041	0.00043394
IFI27L2	1.19895e-08	0.0301765	0.326	0.199	0.000438826
HSD17B11	1.23378e-08	0.00896036	0.203	0.109	0.000451574
SAMD9L	1.24003e-08	0.00621937	0.181	0.093	0.000453864
LSM3	1.24317e-08	-0.0591322	0.243	0.139	0.000455014
DPF2	1.24557e-08	0.116151	0.138	0.064	0.000455893
RPL19	1.25642e-08	0.147733	0.993	0.947	0.000459863
NFAT5	1.26007e-08	0.12929	0.1	0.037	0.000461199
DCTN3	1.26363e-08	0.0131939	0.323	0.197	0.000462502
EXOSC3	1.28667e-08	0.154164	0.137	0.063	0.000470936
DDX39A	1.29411e-08	0.0884027	0.234	0.133	0.000473657
ATXN10	1.29965e-08	0.145253	0.114	0.047	0.000475683
ACP5	1.30314e-08	0.133996	0.184	0.097	0.000476962
PIN1	1.31026e-08	0.00461401	0.286	0.168	0.000479568
KCNAB2	1.33257e-08	0.141056	0.23	0.133	0.000487735
PABPN1	1.33257e-08	0.141985	0.093	0.033	0.000487736
COX7B	1.34849e-08	-0.0243626	0.407	0.26	0.000493561
AHSA1	1.36964e-08	0.0530178	0.18	0.093	0.000501301
QARS	1.37572e-08	0.0454058	0.13	0.057	0.000503529
LBH	1.37822e-08	0.0758107	0.539	0.365	0.000504442
POLR2J	1.38693e-08	0.119638	0.178	0.093	0.00050763
RRP7A	1.43609e-08	0.0938759	0.203	0.11	0.000525623
PPP6C	1.4469e-08	0.0507074	0.202	0.11	0.000529578
ZNF428	1.45804e-08	0.0400229	0.308	0.188	0.000533659
SSR1	1.46598e-08	0.043293	0.251	0.145	0.000536563
MRPL33	1.47128e-08	0.131084	0.251	0.148	0.000538503
PMF1	1.47543e-08	0.083407	0.174	0.089	0.000540023
MIR181A1HG	1.51983e-08	0.180342	0.044	0.005	0.000556271
PTP4A2	1.5247e-08	0.0304063	0.221	0.123	0.000558057
SMIM15	1.53664e-08	0.106656	0.141	0.066	0.000562427
SUCLG2	1.53859e-08	0.145763	0.143	0.069	0.000563139
CHMP1A	1.54211e-08	0.144461	0.122	0.053	0.000564427
TPRKB	1.54317e-08	0.127565	0.114	0.047	0.000564815
GADD45GIP1	1.54937e-08	0.0943951	0.211	0.117	0.000567085
PRAP1	1.55263e-08	0.161372	0.035	0	0.000568278
BAZ1B	1.55364e-08	0.14724	0.142	0.068	0.000568646
BOLA3	1.56997e-08	0.132738	0.162	0.082	0.000574625
YARS	1.57113e-08	0.0460551	0.197	0.106	0.000575048
ADRM1	1.57207e-08	0.0533524	0.321	0.197	0.000575395
ARMT1	1.57404e-08	0.172194	0.077	0.024	0.000576116
PSMD14	1.5807e-08	0.083127	0.139	0.064	0.000578551
NSMCE1	1.58821e-08	0.106004	0.184	0.097	0.000581301
NDUFA3	1.59009e-08	0.0464039	0.465	0.303	0.00058199
MRPS24	1.59048e-08	0.0548169	0.248	0.142	0.00058213
TRBC2	1.59726e-08	0.069701	0.637	0.438	0.000584614
CCNI	1.5992e-08	0.142929	0.781	0.553	0.000585322
MRPS10	1.60221e-08	0.0831111	0.141	0.065	0.000586426
MOB4	1.60976e-08	0.0676491	0.219	0.12	0.000589188
ARHGEF3	1.63981e-08	0.0353712	0.268	0.158	0.000600187
KLHDC3	1.64372e-08	0.132123	0.132	0.06	0.00060162
FUBP1	1.64832e-08	0.0662347	0.187	0.098	0.0006033
FASTK	1.67244e-08	0.126967	0.141	0.066	0.000612131
GATM	1.68138e-08	0.190285	0.048	0.007	0.000615403
LSM1	1.72178e-08	0.114114	0.179	0.095	0.000630189
CHCHD1	1.72198e-08	0.11881	0.149	0.073	0.000630264
RNF114	1.77148e-08	0.104055	0.168	0.086	0.00064838
RB1CC1	1.7813e-08	0.0312925	0.165	0.082	0.000651972
TXNDC12	1.78488e-08	0.0687786	0.176	0.09	0.000653282
IL10RA	1.78495e-08	-0.0318931	0.352	0.216	0.000653311
AZGP1	1.78784e-08	0.164084	0.035	0	0.000654366
WAPL	1.7915e-08	0.0460182	0.208	0.113	0.000655708
SARS	1.79303e-08	0.025102	0.237	0.133	0.000656269
GOSR2	1.81191e-08	0.119969	0.1	0.038	0.000663176
TMED4	1.81676e-08	0.0345816	0.271	0.16	0.000664954
ATP6V1E1	1.82003e-08	0.102733	0.163	0.083	0.00066615
AP3B1	1.82192e-08	0.0833757	0.16	0.079	0.00066684
C21orf91	1.83118e-08	0.101017	0.149	0.072	0.000670231
SERPINA3	1.83141e-08	0.199649	0.042	0.003	0.000670314
SLA2	1.86392e-08	0.15234	0.191	0.104	0.000682214
TSN	1.87608e-08	0.107234	0.115	0.048	0.000686665
DAD1	1.88971e-08	0.0433916	0.532	0.354	0.000691652
NRDC	1.92053e-08	0.0195106	0.225	0.127	0.000702933
TAF3	1.92234e-08	0.104363	0.134	0.062	0.000703594
ZFR	1.93202e-08	0.0179791	0.219	0.119	0.000707138
CAPN1	1.94686e-08	0.0507992	0.204	0.11	0.000712569
PNISR	1.95261e-08	-0.100728	0.449	0.288	0.000714674
GPR18	1.95292e-08	0.0884195	0.096	0.036	0.00071479
TMEM160	2.0323e-08	0.196682	0.173	0.092	0.000743841
CCT2	2.03471e-08	0.0345527	0.273	0.159	0.000744725
EXOC2	2.03675e-08	0.0983035	0.11	0.045	0.00074547
C12orf75	2.0445e-08	0.129136	0.265	0.159	0.000748307
DNAJA2	2.04586e-08	0.00414127	0.274	0.161	0.000748806
C5orf15	2.0615e-08	0.164541	0.091	0.033	0.00075453
MRPS11	2.0872e-08	0.121144	0.118	0.051	0.000763935
CEACAM21	2.09035e-08	0.18979	0.08	0.026	0.000765089
CNDP2	2.09681e-08	0.110833	0.153	0.075	0.000767453
EMC6	2.10068e-08	0.047627	0.237	0.135	0.000768872
THOC3	2.1176e-08	0.0481232	0.148	0.071	0.000775064
EBNA1BP2	2.13651e-08	0.0933351	0.112	0.046	0.000781983
ERLEC1	2.16123e-08	0.087067	0.205	0.114	0.000791032
CCDC12	2.1654e-08	0.0540387	0.274	0.164	0.000792557
GAS5	2.1987e-08	-0.0553098	0.45	0.292	0.000804745
KRTCAP2	2.24383e-08	0.0534551	0.667	0.445	0.000821265
MIS18BP1	2.25026e-08	0.0799615	0.15	0.073	0.000823619
SCNM1	2.26513e-08	-0.00471264	0.171	0.087	0.000829061
MAF1	2.28171e-08	0.0782905	0.211	0.118	0.00083513
PIK3IP1	2.29747e-08	0.0726154	0.234	0.134	0.000840895
SZRD1	2.3177e-08	0.0616383	0.201	0.109	0.0008483
AK3	2.32672e-08	0.156608	0.093	0.034	0.000851604
UQCC3	2.34631e-08	0.214603	0.086	0.03	0.000858772
JUND	2.39932e-08	0.180005	0.152	0.077	0.000878176
IKBKG	2.40781e-08	0.0570304	0.141	0.066	0.000881281
CXXC1	2.40829e-08	0.0856823	0.116	0.05	0.000881459
ATG101	2.41418e-08	0.0835715	0.118	0.051	0.000883614
ARPC1A	2.42402e-08	0.110736	0.185	0.098	0.000887214
ATP6V1D	2.47507e-08	0.0980731	0.122	0.054	0.0009059
STIP1	2.49599e-08	0.049542	0.214	0.119	0.000913556
RILPL2	2.51919e-08	0.153252	0.223	0.127	0.00092205
TRPV2	2.58814e-08	0.0346393	0.192	0.102	0.000947285
RFC1	2.60729e-08	0.0657369	0.217	0.122	0.000954294
UBXN4	2.63002e-08	0.0091719	0.445	0.291	0.000962615
REX1BD	2.63284e-08	-0.0313723	0.434	0.278	0.000963645
CDC40	2.65538e-08	-0.0101989	0.207	0.114	0.000971897
ADSL	2.65684e-08	-0.0443268	0.197	0.106	0.000972431
DNAJC7	2.70829e-08	-0.0720808	0.222	0.123	0.00099126
MED15	2.73765e-08	0.0736627	0.193	0.105	0.00100201
YIF1A	2.74087e-08	0.107205	0.206	0.115	0.00100319
ITPR2	2.75251e-08	0.107489	0.109	0.045	0.00100745
GOT2	2.78755e-08	0.111153	0.096	0.036	0.00102027
MRPS33	2.80153e-08	0.114573	0.137	0.065	0.00102539
CS	2.83116e-08	0.120094	0.104	0.042	0.00103623
SRP72	2.83402e-08	-0.0213837	0.203	0.11	0.00103728
TNS3	2.86217e-08	0.237233	0.043	0.005	0.00104758
TTC24	2.86349e-08	0.156297	0.051	0.009	0.00104807
CHST12	2.87311e-08	0.0656033	0.347	0.223	0.00105159
AKR1C3	2.88986e-08	0.13652	0.045	0.006	0.00105772
BTLA	2.89049e-08	0.156113	0.076	0.024	0.00105795
ALDH1A1	2.9586e-08	0.192765	0.049	0.008	0.00108288
EIF6	3.01158e-08	-0.0445706	0.269	0.154	0.00110227
LCMT1	3.03564e-08	0.0764253	0.142	0.068	0.00111107
PFN1	3.06203e-08	0.188743	0.982	0.905	0.00112073
RANGRF	3.06363e-08	0.080469	0.167	0.087	0.00112132
CCDC59	3.07799e-08	0.0708628	0.186	0.099	0.00112657
TOX4	3.07801e-08	0.0131857	0.236	0.134	0.00112658
RALA	3.08537e-08	0.0730611	0.165	0.083	0.00112928
N4BP2	3.0872e-08	0.0889005	0.065	0.017	0.00112995
NPRL2	3.10979e-08	0.124323	0.139	0.066	0.00113821
TMEM126A	3.14085e-08	0.130442	0.124	0.056	0.00114958
DOK2	3.14158e-08	0.0247347	0.382	0.243	0.00114985
FTL	3.17482e-08	0.18266	0.904	0.823	0.00116202
NFKBIB	3.18672e-08	0.150646	0.119	0.053	0.00116637
MRPS18C	3.21826e-08	0.0922538	0.206	0.115	0.00117792
USB1	3.29803e-08	0.122243	0.132	0.061	0.00120711
C5orf56	3.31033e-08	0.0922091	0.267	0.161	0.00121161
SLC25A39	3.37486e-08	0.108045	0.173	0.091	0.00123523
USP1	3.37529e-08	0.0307439	0.165	0.083	0.00123539
FKBP3	3.40749e-08	0.112233	0.163	0.083	0.00124717
SLC66A3	3.44203e-08	0.0834224	0.181	0.096	0.00125982
MTDH	3.46635e-08	-0.0293697	0.464	0.297	0.00126872
TMEM50B	3.48337e-08	0.11892	0.162	0.083	0.00127495
SET	3.49181e-08	0.0471635	0.275	0.163	0.00127804
BECN1	3.50694e-08	0.030054	0.173	0.09	0.00128358
SECISBP2	3.5239e-08	0.0814581	0.175	0.091	0.00128978
CEBPZ	3.52751e-08	0.0752686	0.196	0.107	0.00129111
NUCB1	3.54512e-08	0.0352103	0.312	0.194	0.00129755
EIF5	3.55784e-08	-0.0321335	0.378	0.235	0.0013022
JOSD2	3.56091e-08	-0.0179284	0.172	0.089	0.00130333
CHMP2B	3.57062e-08	0.112458	0.132	0.062	0.00130688
MRPL40	3.66081e-08	0.0974379	0.143	0.069	0.00133989
UHMK1	3.76107e-08	-0.0108036	0.219	0.122	0.00137659
ATP1B3	3.76135e-08	0.149583	0.171	0.091	0.00137669
CDC42	3.77907e-08	-0.137024	0.542	0.35	0.00138318
FYTTD1	3.78518e-08	-0.00740845	0.182	0.095	0.00138541
WRAP73	3.79076e-08	0.140518	0.097	0.037	0.00138746
VPS4B	3.85042e-08	0.054133	0.252	0.148	0.00140929
POLE4	3.87266e-08	0.149484	0.185	0.101	0.00141743
XRN2	3.9182e-08	-0.0196599	0.29	0.173	0.0014341
AC243829.4	3.94658e-08	0.206026	0.089	0.033	0.00144449
SRSF5	3.95533e-08	0.0587721	0.48	0.324	0.00144769
ZNF146	3.99904e-08	0.112498	0.118	0.052	0.00146369
HSPA9	4.00456e-08	0.0537037	0.29	0.177	0.00146571
SAP30BP	4.00979e-08	0.0813746	0.193	0.106	0.00146762
ACAP1	4.04809e-08	0.0267291	0.59	0.394	0.00148164
FLII	4.05111e-08	0.000641558	0.168	0.086	0.00148275
MFSD10	4.07056e-08	0.0689716	0.313	0.196	0.00148987
ARRB2	4.08398e-08	0.0293702	0.339	0.212	0.00149478
BMERB1	4.08704e-08	0.185182	0.046	0.007	0.0014959
MRPS5	4.09941e-08	0.0367636	0.178	0.093	0.00150043
PTBP1	4.11308e-08	0.0149378	0.218	0.122	0.00150543
PPID	4.12287e-08	0.0840043	0.163	0.083	0.00150901
MAD2L2	4.15588e-08	0.00756483	0.179	0.095	0.00152109
RBM8A	4.1926e-08	0.00260312	0.485	0.318	0.00153453
TESPA1	4.20484e-08	0.0911553	0.138	0.065	0.00153901
P4HB	4.21125e-08	0.109952	0.275	0.169	0.00154136
CIR1	4.26535e-08	0.0782028	0.175	0.092	0.00156116
PSENEN	4.28528e-08	0.100801	0.228	0.134	0.00156846
NAP1L1	4.29404e-08	0.0279941	0.365	0.232	0.00157166
ADGRE5	4.35466e-08	0.0766125	0.505	0.339	0.00159385
RSL24D1	4.36643e-08	-0.000700162	0.309	0.188	0.00159816
TFDP2	4.44012e-08	0.100129	0.096	0.037	0.00162513
SQSTM1	4.44047e-08	0.0446163	0.417	0.269	0.00162525
GIMAP2	4.53687e-08	0.0403227	0.218	0.125	0.00166054
COX7C	4.58921e-08	0.124266	0.802	0.581	0.0016797
PTGES3	4.65119e-08	0.0027847	0.597	0.386	0.00170238
ERP44	4.65825e-08	0.0454831	0.196	0.107	0.00170496
APBB1IP	4.68358e-08	-0.0173149	0.539	0.356	0.00171424
MLX	4.74866e-08	0.073258	0.182	0.097	0.00173806
GMFG	4.78588e-08	-0.000540262	0.653	0.449	0.00175168
CCAR1	4.80864e-08	0.0475813	0.224	0.127	0.00176001
SPINK1	4.8421e-08	0.229601	0.035	0.001	0.00177226
RAB11A	4.98266e-08	0.0421115	0.258	0.153	0.0018237
ATF4	4.99445e-08	0.0321778	0.178	0.095	0.00182802
RPL7L1	5.09872e-08	-0.00325552	0.173	0.09	0.00186618
SRPRA	5.1831e-08	0.0114677	0.328	0.205	0.00189707
GMPR2	5.19277e-08	0.0847205	0.116	0.051	0.00190061
AKR1B1	5.19291e-08	0.021783	0.233	0.135	0.00190066
MRPL13	5.20273e-08	0.0329018	0.149	0.073	0.00190425
MRPL18	5.21909e-08	0.0560192	0.195	0.107	0.00191024
PPP3CC	5.28224e-08	0.0555649	0.222	0.127	0.00193335
PYM1	5.30894e-08	0.106541	0.13	0.061	0.00194313
PPP2R2A	5.3422e-08	0.0353642	0.154	0.077	0.0019553
LSP1	5.3442e-08	0.146118	0.858	0.654	0.00195603
TAX1BP1	5.50495e-08	-0.0420584	0.411	0.264	0.00201487
APOC4	5.51982e-08	0.155856	0.032	0	0.00202031
FOS	5.55996e-08	-0.624911	0.505	0.538	0.002035
SDF2L1	5.57418e-08	0.0755882	0.27	0.164	0.0020402
PLGRKT	5.61498e-08	0.142526	0.11	0.047	0.00205514
ETV1	5.64214e-08	0.213475	0.059	0.015	0.00206508
PSTPIP1	5.76929e-08	0.0407532	0.357	0.231	0.00211162
SNRPF	5.77892e-08	0.0383438	0.305	0.188	0.00211514
GON7	5.78504e-08	0.141986	0.074	0.024	0.00211738
ATP6AP1	5.86906e-08	0.108579	0.22	0.128	0.00214814
IDS	5.86988e-08	0.0181468	0.361	0.226	0.00214844
ARL8B	5.99348e-08	0.073353	0.157	0.08	0.00219367
ZNHIT3	5.99571e-08	0.06572	0.163	0.084	0.00219449
TUFM	6.01536e-08	-0.0129646	0.389	0.247	0.00220168
FDPS	6.0604e-08	0.0864962	0.181	0.098	0.00221817
NAALADL1	6.06488e-08	0.130595	0.073	0.023	0.00221981
TRPS1	6.07734e-08	0.204839	0.069	0.02	0.00222437
GTF3C5	6.08639e-08	0.171258	0.079	0.027	0.00222768
MGST1	6.11411e-08	0.171986	0.041	0.005	0.00223782
CDC42SE1	6.11666e-08	-0.00577182	0.326	0.203	0.00223876
NCKAP1L	6.22412e-08	0.00937168	0.242	0.143	0.00227809
MTX1	6.25259e-08	0.104947	0.104	0.043	0.00228851
NUB1	6.29812e-08	0.0298171	0.209	0.116	0.00230518
ISOC2	6.3253e-08	0.144443	0.083	0.029	0.00231512
CTNNA1	6.40169e-08	0.11635	0.088	0.033	0.00234308
HAUS1	6.43552e-08	0.148936	0.105	0.044	0.00235546
DUSP23	6.5468e-08	0.0150179	0.197	0.108	0.00239619
GDI2	6.54826e-08	-0.0336157	0.377	0.234	0.00239673
UPF3A	6.5576e-08	0.0592866	0.179	0.095	0.00240015
FXR1	6.5951e-08	0.0730265	0.197	0.109	0.00241387
RAB5C	6.59763e-08	-0.0305578	0.357	0.221	0.0024148
ORMDL2	6.7068e-08	0.0462482	0.223	0.128	0.00245476
HNRNPH3	6.71879e-08	0.078385	0.273	0.166	0.00245914
INO80E	6.75214e-08	0.0983311	0.183	0.1	0.00247135
DUSP4	6.8577e-08	0.180649	0.184	0.102	0.00250999
RNGTT	6.85986e-08	0.110693	0.1	0.041	0.00251078
HINT1	6.95208e-08	0.126918	0.783	0.588	0.00254453
ADI1	6.9654e-08	0.150636	0.086	0.032	0.00254941
PRMT1	6.98479e-08	0.0155873	0.258	0.153	0.0025565
PLG	6.98815e-08	0.168052	0.037	0.002	0.00255773
PSMA3	7.14078e-08	0.0825475	0.28	0.173	0.0026136
SNX14	7.2764e-08	0.0912456	0.131	0.062	0.00266324
TIAL1	7.30044e-08	0.0509857	0.242	0.144	0.00267203
TUSC2	7.40695e-08	0.103284	0.149	0.075	0.00271102
GTF2B	7.41193e-08	0.0448446	0.23	0.135	0.00271284
NUDT21	7.48035e-08	0.00160634	0.228	0.13	0.00273788
MAP1LC3B	7.51032e-08	0.0744149	0.215	0.125	0.00274885
CISD2	7.56248e-08	0.0783749	0.151	0.075	0.00276794
RPUSD3	7.61389e-08	0.133897	0.118	0.054	0.00278676
SELENOS	7.65499e-08	0.0583109	0.238	0.141	0.0028018
TNFAIP3	7.68292e-08	0.1701	0.378	0.248	0.00281203
NXT1	7.71673e-08	0.0640059	0.133	0.064	0.0028244
CLIP1	7.75146e-08	0.108103	0.127	0.06	0.00283711
PSMD3	7.93817e-08	0.0617408	0.168	0.088	0.00290545
ASB2	7.9474e-08	0.110747	0.11	0.048	0.00290883
TFIP11	8.34783e-08	0.0858038	0.124	0.056	0.00305539
PPCS	8.40165e-08	0.0272162	0.243	0.144	0.00307509
STK17A	8.46108e-08	0.0987566	0.491	0.336	0.00309684
ORMDL1	8.48122e-08	0.0938194	0.232	0.136	0.00310421
PLD3	8.52669e-08	0.0449025	0.163	0.083	0.00312085
RPL13	8.55729e-08	-0.100565	0.995	0.963	0.00313206
RPL10A	8.61031e-08	0.164331	0.957	0.825	0.00315146
RFXANK	8.71194e-08	0.110186	0.119	0.054	0.00318866
ZC3H13	8.78706e-08	-0.0182873	0.198	0.11	0.00321615
RBM42	9.00784e-08	-0.0175609	0.252	0.15	0.00329696
SETX	9.03247e-08	-0.0249653	0.234	0.135	0.00330597
FRG1	9.04972e-08	0.0946184	0.146	0.073	0.00331229
ADIPOR1	9.13105e-08	0.103065	0.171	0.091	0.00334206
NDUFB4	9.17756e-08	0.0544254	0.433	0.285	0.00335908
UBASH3B	9.20639e-08	0.145607	0.061	0.016	0.00336963
PPP2R3C	9.2272e-08	0.122195	0.128	0.061	0.00337725
DENR	9.35203e-08	0.049789	0.201	0.113	0.00342294
ARMC8	9.57506e-08	0.0702221	0.142	0.071	0.00350457
PHYKPL	9.6715e-08	0.0877892	0.192	0.109	0.00353986
FNBP1	9.74386e-08	-0.0356488	0.377	0.239	0.00356635
FASLG	9.74743e-08	0.0239774	0.243	0.146	0.00356766
ZNF622	9.81668e-08	0.100006	0.131	0.063	0.003593
LBR	9.82258e-08	0.0332774	0.25	0.148	0.00359516
MBNL1	9.85955e-08	-0.0102928	0.553	0.369	0.00360869
ETF1	9.87572e-08	0.106267	0.103	0.043	0.00361461
PRKACB	9.99191e-08	-0.000778752	0.268	0.161	0.00365714
RANBP1	1.00792e-07	0.13707	0.19	0.107	0.0036891
SNX3	1.01207e-07	0.130774	0.207	0.12	0.00370429
CYBA	1.01537e-07	0.103091	0.804	0.577	0.00371637
BRIX1	1.01878e-07	0.0574659	0.125	0.059	0.00372883
GNAS	1.02144e-07	0.0579674	0.276	0.172	0.00373857
IPCEF1	1.02448e-07	0.103723	0.157	0.082	0.0037497
SHISA5	1.02694e-07	-0.0512758	0.485	0.314	0.00375869
CYTH2	1.02983e-07	0.111949	0.098	0.039	0.0037693
PSMC6	1.0394e-07	-0.00267183	0.183	0.1	0.0038043
UQCRC2	1.04346e-07	-0.0674747	0.258	0.154	0.00381916
EVI2B	1.04697e-07	-0.0912149	0.349	0.216	0.00383203
MRFAP1	1.05183e-07	0.0119839	0.223	0.127	0.00384981
NCK1	1.05717e-07	0.00386527	0.182	0.099	0.00386934
CHI3L2	1.07337e-07	0.190978	0.085	0.032	0.00392863
PMM1	1.08107e-07	0.106533	0.101	0.042	0.00395684
DCAF8	1.08274e-07	0.0557824	0.155	0.08	0.00396295
PNRC2	1.08664e-07	-0.0418418	0.317	0.196	0.0039772
CTSS	1.10041e-07	-0.0967866	0.231	0.134	0.00402759
PLA2G2A	1.10512e-07	-0.0892132	0.002	0.017	0.00404484
CERS2	1.11421e-07	0.116611	0.126	0.06	0.00407811
PPM1G	1.11678e-07	0.111354	0.205	0.117	0.00408753
RPP21	1.11784e-07	0.0605975	0.217	0.124	0.00409141
OXA1L	1.12006e-07	-0.000444961	0.275	0.164	0.00409953
PCNP	1.12403e-07	0.0625959	0.204	0.115	0.00411408
DNPEP	1.1241e-07	0.107824	0.159	0.083	0.00411431
VMA21	1.12545e-07	0.0718896	0.121	0.055	0.00411927
TRAF1	1.1284e-07	0.0866648	0.14	0.069	0.00413007
HMGB1	1.13782e-07	0.115615	0.846	0.631	0.00416453
LMBRD1	1.16692e-07	0.0645918	0.193	0.108	0.00427103
ITPA	1.17665e-07	0.102638	0.161	0.084	0.00430666
S100A4	1.18189e-07	0.211285	0.882	0.769	0.00432582
ZNF32	1.18683e-07	0.164781	0.1	0.042	0.00434393
CGAS	1.19185e-07	0.0823019	0.079	0.027	0.00436228
TERF2IP	1.21105e-07	-0.00880871	0.472	0.307	0.00443255
ID3	1.2439e-07	0.248893	0.099	0.042	0.0045528
SMCO4	1.2567e-07	0.158744	0.042	0.006	0.00459966
BPTF	1.28171e-07	-0.00176919	0.228	0.132	0.0046912
SMIM7	1.28902e-07	0.0996609	0.186	0.104	0.00471795
MRPL37	1.29524e-07	0.0465747	0.147	0.073	0.00474073
AKAP9	1.29728e-07	-0.0698479	0.285	0.173	0.00474817
HSPA1A	1.32296e-07	0.0878723	0.244	0.148	0.00484217
CAPZA1	1.32662e-07	-0.162783	0.329	0.205	0.00485558
UFM1	1.33287e-07	-0.000109957	0.205	0.116	0.00487843
DUSP11	1.33491e-07	0.0791598	0.165	0.088	0.00488591
RAD50	1.34054e-07	0.0998744	0.15	0.077	0.00490652
CHID1	1.34146e-07	0.154605	0.104	0.045	0.00490988
ADSS	1.34992e-07	0.0120843	0.219	0.126	0.00494084
DPY30	1.35652e-07	0.0563479	0.173	0.093	0.00496501
ZGPAT	1.36667e-07	0.0646218	0.17	0.091	0.00500215
TMEM176B	1.3689e-07	0.165988	0.044	0.007	0.00501029
SAT2	1.38002e-07	0.0715164	0.183	0.1	0.00505099
ANKRD28	1.39842e-07	0.18448	0.061	0.017	0.00511836
TBPL1	1.40049e-07	0.0709148	0.163	0.087	0.00512594
MRPL42	1.40288e-07	0.024015	0.11	0.048	0.0051347
NPRL3	1.4106e-07	0.0883025	0.08	0.028	0.00516294
MRPL47	1.4134e-07	0.0246	0.143	0.073	0.0051732
DENND1C	1.43194e-07	0.0511595	0.202	0.115	0.00524103
TFPT	1.43778e-07	0.129752	0.117	0.054	0.00526243
TDG	1.44108e-07	0.130329	0.158	0.083	0.0052745
MAGED2	1.44523e-07	0.052698	0.214	0.124	0.00528969
SH3BP1	1.44938e-07	0.0308775	0.281	0.173	0.00530489
NDUFC1	1.45122e-07	-0.0126503	0.332	0.206	0.00531161
SBDS	1.46799e-07	0.026493	0.244	0.146	0.00537299
MRPS7	1.48652e-07	0.0310045	0.216	0.125	0.00544081
GBP1	1.49119e-07	-0.108996	0.269	0.166	0.00545792
CDKN2A	1.54044e-07	0.148217	0.128	0.062	0.00563818
PPP1R18	1.55383e-07	-0.00825455	0.572	0.38	0.00568719
MCM5	1.55396e-07	0.138243	0.101	0.043	0.00568767
CDCA7	1.55784e-07	0.14811	0.058	0.015	0.00570187
CFH	1.56067e-07	0.149405	0.056	0.014	0.00571219
HDAC7	1.57917e-07	0.083817	0.116	0.053	0.00577993
TPP2	1.58059e-07	0.0316296	0.142	0.071	0.00578512
PRKAG1	1.58444e-07	0.0642608	0.119	0.055	0.0057992
RBM14	1.60013e-07	0.106765	0.121	0.056	0.00585664
ARHGAP18	1.60279e-07	0.0803306	0.16	0.084	0.00586638
GSTM1	1.69001e-07	0.24733	0.077	0.028	0.00618562
NDUFA8	1.72722e-07	0.0863243	0.157	0.083	0.00632181
FAM104A	1.73536e-07	0.0268635	0.138	0.069	0.00635159
AFF4	1.74447e-07	0.0799812	0.162	0.086	0.00638492
GMPS	1.75822e-07	0.0474496	0.136	0.068	0.00643527
ATP2B4	1.76312e-07	-0.0437146	0.248	0.146	0.00645321
LMO4	1.78026e-07	0.135895	0.127	0.062	0.00651591
SARDH	1.78445e-07	0.165638	0.062	0.018	0.00653127
B4GALT1	1.7958e-07	0.0895706	0.128	0.062	0.00657282
TSNAX	1.8178e-07	0.141274	0.133	0.066	0.00665334
PDE4D	1.81928e-07	0.173731	0.084	0.032	0.00665876
CAPRIN1	1.82685e-07	0.00515354	0.203	0.115	0.00668647
SBNO1	1.82847e-07	-0.003541	0.178	0.097	0.00669237
U2AF1L4	1.84005e-07	0.128627	0.136	0.069	0.00673478
RBM39	1.85682e-07	0.0313784	0.519	0.347	0.00679615
ABHD17A	1.88172e-07	0.166289	0.097	0.041	0.00688727
MEAF6	1.89874e-07	0.0234932	0.354	0.226	0.00694956
CCDC107	1.91448e-07	0.0191831	0.387	0.252	0.00700719
LARP7	1.92094e-07	-0.015681	0.16	0.084	0.00703084
PSMD11	1.92745e-07	0.00588628	0.225	0.132	0.00705468
DNAJA1	1.98804e-07	-0.012486	0.41	0.271	0.00727644
TAF12	1.98889e-07	0.0297319	0.165	0.088	0.00727953
DDX58	2.00717e-07	0.132995	0.094	0.038	0.00734645
PAG1	2.02357e-07	0.0523163	0.199	0.113	0.00740648
IFT20	2.04015e-07	0.155242	0.092	0.037	0.00746717
AASDHPPT	2.04272e-07	0.0243745	0.179	0.098	0.00747658
DHX9	2.0732e-07	-0.00923405	0.166	0.089	0.00758813
ATF2	2.07393e-07	0.156964	0.103	0.045	0.00759081
ORMDL3	2.08052e-07	0.0666677	0.191	0.108	0.0076149
DNAJC4	2.10791e-07	0.0674556	0.172	0.093	0.00771514
DHX36	2.1302e-07	0.0692022	0.234	0.141	0.00779674
GLOD4	2.13256e-07	0.0736027	0.199	0.115	0.00780537
NUDCD2	2.13485e-07	0.107369	0.164	0.089	0.00781376
TMEM173	2.14642e-07	-0.00365098	0.209	0.12	0.00785612
TANK	2.14657e-07	0.0062609	0.222	0.131	0.00785665
YTHDF2	2.14774e-07	0.036199	0.228	0.134	0.00786093
HLA-DPA1	2.21464e-07	0.0630889	0.654	0.459	0.00810581
TOX	2.23637e-07	-0.0454428	0.277	0.172	0.00818534
ADD1	2.24487e-07	0.02787	0.175	0.095	0.00821645
EIF5B	2.24828e-07	0.013785	0.267	0.164	0.00822892
DDX46	2.26664e-07	-0.0304584	0.341	0.216	0.00829611
CD79B	2.27514e-07	0.106067	0.079	0.028	0.00832726
MYO1E	2.29067e-07	0.219617	0.047	0.009	0.00838407
PAPOLA	2.30151e-07	-0.0923716	0.324	0.203	0.00842377
PRSS23	2.30806e-07	0.238038	0.073	0.025	0.00844772
TMEM170A	2.32637e-07	0.0401863	0.177	0.097	0.00851474
SYT11	2.33129e-07	0.0745397	0.121	0.056	0.00853275
SUGT1	2.3738e-07	0.0777073	0.194	0.111	0.00868833
CTSC	2.39043e-07	0.0491206	0.63	0.435	0.00874921
SDHAF2	2.4028e-07	-0.0159308	0.243	0.146	0.0087945
ITIH2	2.40487e-07	0.187009	0.034	0.002	0.00880206
RPS10	2.42504e-07	0.121525	0.102	0.044	0.00887588
PREB	2.42593e-07	0.139076	0.1	0.043	0.00887915
ACSL4	2.42971e-07	0.104572	0.099	0.042	0.00889299
ERG28	2.44031e-07	0.11996	0.155	0.083	0.00893179
CYB561D2	2.44922e-07	0.0519763	0.225	0.133	0.00896437
RBM4	2.45703e-07	0.0385695	0.245	0.146	0.00899299
ASCC2	2.47196e-07	0.0914001	0.136	0.069	0.00904762
MOB3A	2.5044e-07	0.0205045	0.159	0.083	0.00916635
ZNF593	2.52415e-07	0.118215	0.116	0.054	0.00923863
SMAP2	2.56596e-07	0.0393728	0.165	0.088	0.00939166
SP100	2.68643e-07	-0.00762636	0.469	0.31	0.00983261
TMEM147	2.68688e-07	0.0390388	0.174	0.096	0.00983425
ATXN1	2.6942e-07	0.120035	0.135	0.068	0.00986105
GBP4	2.75539e-07	-0.023964	0.211	0.122	0.010085
BDP1	2.76299e-07	-0.0316879	0.226	0.133	0.0101128
PQBP1	2.76427e-07	0.0435604	0.175	0.097	0.0101175
DENND10	2.7742e-07	0.115722	0.102	0.044	0.0101538
XPC	2.78941e-07	0.157464	0.124	0.061	0.0102095
CCDC130	2.81984e-07	0.126743	0.123	0.06	0.0103209
PFDN1	2.83257e-07	0.0713148	0.135	0.068	0.0103675
COA1	2.84006e-07	0.144722	0.14	0.072	0.0103949
FPGS	2.85288e-07	0.0853169	0.122	0.059	0.0104418
PIK3R1	2.85832e-07	-0.0328327	0.316	0.197	0.0104617
GTF3C1	2.87919e-07	0.0748053	0.124	0.059	0.0105381
RAB11FIP1	2.96774e-07	0.115072	0.107	0.047	0.0108622
RSRC1	2.96908e-07	0.0808666	0.121	0.057	0.0108671
VPS26A	2.97739e-07	-0.00294274	0.175	0.095	0.0108975
ALDH1L1	2.98507e-07	0.147546	0.029	0	0.0109257
UGT2B15	2.98507e-07	0.140022	0.029	0	0.0109257
RPS27A	2.9962e-07	0.0151846	0.993	0.983	0.0109664
PFDN6	3.01168e-07	0.100774	0.127	0.062	0.0110231
RGS13	3.03419e-07	0.17708	0.036	0.003	0.0111054
TRAT1	3.04567e-07	0.0295849	0.244	0.149	0.0111475
KIF20B	3.04836e-07	0.134543	0.079	0.029	0.0111573
SDF2	3.05764e-07	0.0856575	0.17	0.093	0.0111913
TAF15	3.11264e-07	-0.0987377	0.367	0.231	0.0113926
SSU72	3.15879e-07	0.0382529	0.209	0.122	0.0115615
HIKESHI	3.17008e-07	0.0840207	0.173	0.096	0.0116028
AHI1	3.20812e-07	0.173526	0.07	0.024	0.011742
DCUN1D5	3.23547e-07	0.0876486	0.156	0.084	0.0118422
SPOP	3.24052e-07	0.0283068	0.147	0.077	0.0118606
COQ4	3.25227e-07	0.088423	0.139	0.071	0.0119036
NARF	3.26616e-07	0.0995265	0.15	0.079	0.0119545
WBP1	3.2673e-07	-0.00687232	0.185	0.104	0.0119586
NDUFB5	3.27138e-07	0.0501803	0.213	0.124	0.0119736
C16orf87	3.2911e-07	0.145366	0.067	0.021	0.0120458
WARS	3.33063e-07	0.145193	0.111	0.052	0.0121904
LRRC59	3.35424e-07	0.0595228	0.125	0.061	0.0122769
CSDE1	3.39487e-07	-0.101274	0.455	0.298	0.0124256
ARAF	3.42268e-07	0.113887	0.117	0.056	0.0125274
COMT	3.48221e-07	0.0748045	0.197	0.114	0.0127452
CBLB	3.5416e-07	-0.037962	0.385	0.251	0.0129626
NDUFS5	3.55902e-07	0.000285724	0.551	0.369	0.0130264
CD320	3.58074e-07	0.053845	0.171	0.093	0.0131059
GTF2I	3.58537e-07	-0.0187009	0.19	0.107	0.0131228
SSB	3.59748e-07	-0.0147494	0.322	0.203	0.0131671
EIF1AY	3.61611e-07	0.115594	0.107	0.05	0.0132353
KMT2E	3.67473e-07	-0.061469	0.464	0.305	0.0134499
RELA	3.75522e-07	0.0212401	0.18	0.1	0.0137445
OSBPL8	3.77071e-07	-0.0151483	0.264	0.163	0.0138012
WAC-AS1	3.77588e-07	0.139192	0.08	0.03	0.0138201
GNG10	3.79484e-07	0.112319	0.124	0.061	0.0138895
TIPRL	3.80129e-07	0.0589484	0.187	0.106	0.0139131
MED10	3.80897e-07	0.0464844	0.274	0.17	0.0139412
CHKB	3.83152e-07	0.101424	0.089	0.036	0.0140237
RPL22	3.85751e-07	0.046962	0.923	0.733	0.0141189
PCGF5	3.8625e-07	0.0860052	0.14	0.072	0.0141372
PWP1	3.86272e-07	0.0152021	0.19	0.109	0.0141379
ASXL2	3.92785e-07	-0.011018	0.225	0.133	0.0143763
ANAPC5	3.96619e-07	-0.0242261	0.269	0.163	0.0145166
SLC1A5	3.99562e-07	0.104464	0.115	0.054	0.0146244
LGALS1	4.02482e-07	0.0801538	0.428	0.3	0.0147312
MFSD14A	4.0338e-07	0.059774	0.123	0.06	0.0147641
LINC00963	4.10509e-07	0.141939	0.064	0.02	0.015025
DCTD	4.12343e-07	0.127039	0.103	0.046	0.0150922
COA3	4.1252e-07	0.0499126	0.196	0.115	0.0150986
MTCH2	4.15166e-07	0.0685365	0.171	0.096	0.0151955
TGOLN2	4.17129e-07	-0.0276038	0.323	0.204	0.0152673
UTY	4.19611e-07	0.173189	0.079	0.03	0.0153582
SPN	4.2036e-07	0.0090985	0.35	0.226	0.0153856
TMEM165	4.20454e-07	0.163441	0.148	0.08	0.015389
IP6K2	4.21941e-07	0.0604071	0.151	0.08	0.0154434
F5	4.24303e-07	0.103128	0.031	0.001	0.0155299
PRR5L	4.31636e-07	0.0848307	0.098	0.042	0.0157983
LAYN	4.32382e-07	0.181364	0.041	0.007	0.0158256
SIT1	4.36339e-07	-0.0268082	0.463	0.31	0.0159705
NARS	4.36782e-07	0.0580812	0.124	0.06	0.0159866
PRPSAP1	4.38105e-07	0.0690238	0.108	0.05	0.0160351
ANKRD35	4.44166e-07	0.141371	0.044	0.008	0.0162569
DPYD	4.45222e-07	0.0524617	0.169	0.093	0.0162956
TUBA4A	4.52641e-07	0.000619289	0.537	0.369	0.0165671
VAPA	4.5573e-07	0.00341004	0.345	0.224	0.0166802
TTC3	4.57969e-07	0.0412641	0.166	0.091	0.0167621
EZR	4.6452e-07	-0.0173354	0.52	0.354	0.0170019
MPV17	4.64887e-07	0.0968325	0.142	0.073	0.0170153
RASSF5	4.67209e-07	-0.0268548	0.31	0.195	0.0171003
SMIM12	4.67438e-07	0.0561692	0.142	0.073	0.0171087
UBE3A	4.68267e-07	-0.0224749	0.22	0.13	0.017139
SIRT2	4.69324e-07	0.110574	0.141	0.074	0.0171777
MRPS16	4.69856e-07	0.120096	0.16	0.088	0.0171972
MYL12B	4.71883e-07	0.0819573	0.848	0.609	0.0172714
APH1A	4.76759e-07	0.00326965	0.286	0.181	0.0174499
POLR2H	4.78156e-07	0.0913199	0.116	0.055	0.017501
DDX5	4.79808e-07	-0.425929	0.879	0.78	0.0175614
RSRC2	4.87922e-07	0.031304	0.278	0.175	0.0178584
ATG12	4.89931e-07	-0.00182214	0.205	0.12	0.017932
MYL6B	4.9073e-07	0.115113	0.059	0.017	0.0179612
SERINC3	4.90952e-07	-0.0125528	0.258	0.158	0.0179693
CDC37	4.96205e-07	-0.00552566	0.523	0.347	0.0181616
WASHC1	4.9745e-07	0.104048	0.185	0.106	0.0182072
LMF2	4.9998e-07	0.0353279	0.169	0.092	0.0182998
BID	5.04604e-07	0.0487782	0.134	0.068	0.018469
PSMD1	5.07497e-07	0.00092357	0.172	0.096	0.0185749
LAP3	5.0995e-07	0.0513342	0.151	0.08	0.0186647
PYCR2	5.10209e-07	-0.0249369	0.247	0.15	0.0186742
IMP4	5.11056e-07	-0.00948001	0.157	0.082	0.0187052
NPC2	5.11736e-07	0.0339622	0.196	0.113	0.01873
RUNX3	5.13036e-07	0.010832	0.26	0.161	0.0187776
ABHD14A	5.22658e-07	0.0442483	0.161	0.088	0.0191298
PCYT1A	5.23571e-07	0.0653959	0.082	0.032	0.0191632
HIPK2	5.24479e-07	0.169601	0.058	0.017	0.0191964
BAD	5.26946e-07	0.0826026	0.122	0.06	0.0192868
G3BP1	5.31863e-07	-0.0624861	0.278	0.169	0.0194667
ACTN4	5.33975e-07	-0.0315924	0.408	0.265	0.019544
OST4	5.35239e-07	0.0710355	0.784	0.55	0.0195903
UNC45A	5.35394e-07	0.0261743	0.125	0.061	0.019596
APPL1	5.36991e-07	0.0886213	0.112	0.053	0.0196544
HACD4	5.38194e-07	0.0442942	0.199	0.115	0.0196985
ARL1	5.39376e-07	0.141895	0.12	0.06	0.0197417
BCKDHA	5.40764e-07	0.0947307	0.137	0.071	0.0197925
ISOC1	5.4095e-07	0.0984211	0.085	0.034	0.0197993
HSP90B1	5.41077e-07	0.0607454	0.568	0.394	0.0198039
TRIP11	5.41373e-07	0.00538369	0.149	0.078	0.0198148
BGN	5.43806e-07	-0.118103	0.002	0.016	0.0199039
PPM1B	5.45327e-07	0.138425	0.108	0.05	0.0199595
USP14	5.46418e-07	0.0674231	0.139	0.072	0.0199995
TNFSF8	5.46434e-07	0.148819	0.1	0.045	0.02
SNRPD2	5.48609e-07	0.0885454	0.752	0.529	0.0200796
GPR65	5.5303e-07	-0.040288	0.25	0.154	0.0202415
RPS6KB2	5.54637e-07	0.0607726	0.143	0.074	0.0203003
CPA5	5.55194e-07	0.151497	0.032	0.002	0.0203206
VCP	5.55852e-07	-0.0688526	0.455	0.297	0.0203447
CHCHD3	5.58039e-07	0.0900929	0.132	0.066	0.0204248
HLA-DMB	5.58264e-07	0.0887324	0.088	0.036	0.020433
CACYBP	5.6753e-07	-0.0335142	0.27	0.166	0.0207722
DGKH	5.70286e-07	0.149644	0.056	0.016	0.020873
PRPF4B	5.70862e-07	0.0071288	0.243	0.146	0.0208941
HERPUD1	5.73399e-07	-0.00336771	0.35	0.229	0.020987
SMU1	5.80154e-07	-0.0516235	0.183	0.102	0.0212342
UBE2G1	5.80221e-07	0.143028	0.117	0.057	0.0212367
UBA2	5.81803e-07	0.00625406	0.195	0.113	0.0212946
VPS35	5.82075e-07	-0.0169584	0.229	0.136	0.0213045
THOC5	5.8479e-07	0.104837	0.062	0.019	0.0214039
DDA1	5.86131e-07	0.030818	0.126	0.063	0.021453
NUP93	6.07369e-07	0.066039	0.087	0.035	0.0222303
WBP11	6.12831e-07	0.0595048	0.172	0.096	0.0224302
TRPT1	6.18317e-07	0.155697	0.117	0.057	0.022631
EIF2AK2	6.19497e-07	0.0151606	0.156	0.083	0.0226742
TMEM208	6.24596e-07	0.0418871	0.174	0.098	0.0228608
GMPPA	6.28638e-07	0.100644	0.067	0.023	0.0230088
GSDMD	6.31596e-07	0.0266908	0.243	0.149	0.023117
SRP14	6.37139e-07	0.108847	0.827	0.599	0.0233199
UTS2	6.3901e-07	0.145754	0.034	0.003	0.0233884
LRRFIP1	6.41322e-07	0.0545379	0.383	0.255	0.023473
AKR1C2	6.41523e-07	0.136223	0.03	0.001	0.0234804
DNAJB9	6.42416e-07	0.121701	0.133	0.069	0.0235131
UBASH3A	6.43568e-07	-0.00996476	0.205	0.119	0.0235552
TTC14	6.4448e-07	0.0300071	0.156	0.084	0.0235886
HBP1	6.48532e-07	0.00960348	0.148	0.079	0.0237369
CTDSP1	6.5959e-07	0.134794	0.159	0.089	0.0241417
IWS1	6.62604e-07	-0.0102991	0.15	0.08	0.024252
TRGV7	6.62848e-07	0.239695	0.085	0.035	0.0242609
TRAPPC6A	6.64693e-07	0.0697613	0.206	0.123	0.0243284
CHIC2	6.70513e-07	0.0541506	0.201	0.119	0.0245414
VPS51	6.80242e-07	0.0840777	0.215	0.13	0.0248975
CMAS	6.81123e-07	0.153408	0.1	0.045	0.0249298
NME3	6.83266e-07	0.0327356	0.21	0.126	0.0250082
MFSD1	6.86057e-07	0.0609089	0.101	0.045	0.0251104
MED30	6.95764e-07	0.12184	0.139	0.073	0.0254657
TAF1D	7.04672e-07	0.0594627	0.279	0.18	0.0257917
GRPEL1	7.07678e-07	0.0383823	0.138	0.071	0.0259017
DCAF13	7.08037e-07	-0.00309671	0.123	0.061	0.0259149
MGAT1	7.09308e-07	0.0100337	0.233	0.142	0.0259614
PARVG	7.13844e-07	0.0415904	0.251	0.155	0.0261274
TRABD	7.16637e-07	0.0191422	0.258	0.161	0.0262296
MARCH5	7.25879e-07	0.119659	0.075	0.028	0.0265679
DARS	7.28157e-07	-0.021013	0.216	0.127	0.0266513
HSPH1	7.29196e-07	-0.0129582	0.167	0.091	0.0266893
SPSB3	7.31032e-07	0.027414	0.275	0.172	0.0267565
FAM204A	7.35638e-07	0.036251	0.175	0.099	0.0269251
CYB5B	7.35778e-07	0.0453528	0.154	0.084	0.0269302
GPS1	7.40247e-07	-0.00238467	0.187	0.105	0.0270938
NOSIP	7.47399e-07	0.00826384	0.291	0.185	0.0273556
FAM133B	7.48164e-07	0.018071	0.178	0.101	0.0273836
HSD17B7	7.50498e-07	0.0895857	0.099	0.044	0.027469
SCO2	7.51061e-07	0.0944173	0.081	0.032	0.0274896
VOPP1	7.51716e-07	0.128478	0.104	0.048	0.0275136
DHX29	7.55099e-07	0.110122	0.145	0.079	0.0276374
CNOT6L	7.69165e-07	-0.0359338	0.218	0.13	0.0281522
ARRDC1	7.71415e-07	0.102246	0.15	0.081	0.0282346
CYLD	7.71738e-07	-0.0193757	0.271	0.168	0.0282464
NDUFAF4	7.73155e-07	0.0869709	0.115	0.056	0.0282982
FAM207A	7.77075e-07	0.153267	0.075	0.028	0.0284417
RAB8A	7.77705e-07	-0.0600736	0.22	0.131	0.0284648
HSPA4	7.82285e-07	-0.0171109	0.197	0.114	0.0286324
DGCR6L	7.82675e-07	0.0781242	0.239	0.15	0.0286467
CTNNBL1	7.95277e-07	0.0487269	0.116	0.056	0.0291079
BRAT1	8.04455e-07	0.120185	0.106	0.05	0.0294439
GPBP1L1	8.09922e-07	0.032777	0.135	0.07	0.029644
SURF2	8.20699e-07	0.0058012	0.154	0.083	0.0300384
PEBP1	8.24819e-07	-0.00241793	0.513	0.358	0.0301892
HACD3	8.25563e-07	0.111117	0.119	0.059	0.0302164
PTGR1	8.28965e-07	0.323663	0.036	0.005	0.030341
ZFAND6	8.30513e-07	0.040622	0.177	0.1	0.0303976
SFSWAP	8.34958e-07	0.0536552	0.12	0.059	0.0305603
CD3G	8.37116e-07	0.00505947	0.706	0.498	0.0306393
PCBP2	8.47069e-07	0.014188	0.589	0.393	0.0310036
CAMTA1	8.6495e-07	0.0665876	0.142	0.075	0.031658
KPNA3	8.67097e-07	0.0685384	0.121	0.06	0.0317366
AC004687.1	8.73879e-07	0.107304	0.132	0.069	0.0319848
PPHLN1	8.74002e-07	-0.0123303	0.198	0.115	0.0319894
TMEM141	8.75098e-07	0.0972785	0.148	0.08	0.0320295
RABAC1	8.76201e-07	-0.0152598	0.541	0.364	0.0320698
RAB24	8.81389e-07	0.0571121	0.151	0.082	0.0322597
DNAJB6	8.85432e-07	0.0803751	0.251	0.157	0.0324077
PSMB8-AS1	8.85969e-07	-0.0263436	0.272	0.17	0.0324273
MITD1	8.88823e-07	0.0738794	0.159	0.089	0.0325318
CKLF	8.91662e-07	0.0518293	0.575	0.4	0.0326357
PGD	9.15164e-07	0.0664496	0.101	0.046	0.0334959
KDM5D	9.15909e-07	0.142941	0.062	0.02	0.0335232
IL6ST	9.2032e-07	0.110092	0.098	0.044	0.0336846
CWC27	9.22996e-07	0.0755518	0.095	0.042	0.0337826
ASH1L	9.25566e-07	-0.123164	0.243	0.145	0.0338766
OS9	9.37214e-07	-0.0295887	0.227	0.136	0.034303
ATP6V1H	9.43247e-07	0.0789971	0.118	0.057	0.0345238
NRBP1	9.43717e-07	0.0130914	0.276	0.175	0.034541
THOC2	9.48615e-07	-0.00185051	0.193	0.113	0.0347202
LAMTOR3	9.52203e-07	0.114728	0.115	0.057	0.0348516
MTX2	9.53803e-07	0.110573	0.081	0.033	0.0349101
VPS29	9.54411e-07	-0.0131984	0.277	0.175	0.0349324
RABGAP1L	9.55004e-07	-0.00597445	0.257	0.161	0.0349541
IRF7	9.56399e-07	0.142743	0.161	0.09	0.0350052
CD6	9.70326e-07	-0.0157093	0.326	0.212	0.0355149
CYP2C9	9.82467e-07	0.128352	0.029	0.001	0.0359593
TFG	9.83698e-07	0.137797	0.117	0.059	0.0360043
SLAIN2	9.86039e-07	0.0539628	0.128	0.065	0.03609
SPG7	9.87936e-07	0.0532551	0.122	0.061	0.0361594
AGPAT1	9.93293e-07	0.113635	0.096	0.043	0.0363555
FAM177A1	9.9411e-07	0.0388164	0.242	0.153	0.0363854
SF3B2	1.00062e-06	-0.0484537	0.55	0.375	0.0366239
HNRNPUL1	1.00244e-06	-0.0626155	0.28	0.176	0.0366904
LGALS9	1.01229e-06	0.124066	0.083	0.034	0.0370509
SLC2A8	1.01236e-06	0.116061	0.044	0.009	0.0370533
TCP1	1.01707e-06	-0.063095	0.24	0.145	0.0372258
VKORC1	1.0174e-06	0.0184979	0.291	0.186	0.0372377
FAM192A	1.01845e-06	0.0723341	0.104	0.048	0.0372761
ADD3	1.0219e-06	-0.164268	0.261	0.161	0.0374024
PIGT	1.02522e-06	0.0419684	0.154	0.083	0.0375239
TMED5	1.02583e-06	-0.0621609	0.242	0.146	0.0375465
ATG5	1.03174e-06	0.0736538	0.166	0.093	0.0377626
NIFK	1.03547e-06	0.0173875	0.207	0.125	0.0378991
RPN1	1.04468e-06	-0.0317697	0.35	0.225	0.0382365
PREX1	1.05851e-06	0.0673339	0.154	0.084	0.0387426
MPC1	1.063e-06	0.0806147	0.161	0.09	0.0389068
RBM6	1.06947e-06	0.0471835	0.156	0.086	0.0391436
SEPTIN2	1.07143e-06	-0.0302726	0.294	0.187	0.0392154
MAGOH	1.08196e-06	-0.012691	0.297	0.193	0.0396008
LSM8	1.08296e-06	-0.0425346	0.358	0.229	0.0396375
ARPC1B	1.0837e-06	0.118258	0.842	0.649	0.0396643
N4BP2L2	1.09153e-06	-0.0565727	0.44	0.294	0.0399511
REC8	1.09328e-06	0.117348	0.064	0.021	0.0400152
LAT	1.09602e-06	-0.0238364	0.533	0.37	0.0401152
MSRB1	1.09783e-06	0.122414	0.062	0.02	0.0401817
TGFBR3	1.10475e-06	0.119121	0.124	0.063	0.0404351
SS18L2	1.10551e-06	-0.039062	0.268	0.169	0.0404628
SNRPC	1.10553e-06	-0.0992769	0.264	0.163	0.0404634
KRAS	1.10842e-06	0.0105878	0.186	0.108	0.0405693
SREK1IP1	1.1103e-06	0.11219	0.148	0.082	0.0406379
AKAP5	1.11186e-06	0.137145	0.051	0.014	0.0406953
FLI1	1.11355e-06	-0.0517172	0.2	0.116	0.0407571
ZNRF1	1.11382e-06	0.125152	0.031	0.002	0.040767
NUDT2	1.1147e-06	0.10326	0.076	0.029	0.040799
GGCT	1.13341e-06	0.126402	0.112	0.055	0.0414839
TMPO	1.13643e-06	-0.0764779	0.218	0.13	0.0415946
HMGN4	1.14137e-06	-0.00402282	0.259	0.163	0.0417754
LUC7L2	1.15664e-06	-0.0527524	0.243	0.146	0.0423341
FUT8	1.15743e-06	0.0815756	0.089	0.038	0.042363
AK2	1.16413e-06	-0.0165666	0.165	0.091	0.0426085
PML	1.1658e-06	0.051723	0.135	0.07	0.0426693
PPA2	1.18234e-06	0.102169	0.109	0.052	0.0432748
GATA3	1.19925e-06	0.0249667	0.241	0.149	0.0438939
FNTA	1.20017e-06	0.0835354	0.153	0.084	0.0439273
CTSH	1.21181e-06	0.11443	0.053	0.015	0.0443535
SIVA1	1.21672e-06	-0.061547	0.358	0.233	0.044533
GOLIM4	1.22178e-06	0.131039	0.06	0.019	0.0447183
PDCD10	1.23968e-06	-0.101003	0.261	0.162	0.0453734
EIF4G1	1.24032e-06	-0.0554778	0.26	0.16	0.0453971
TAOK1	1.26343e-06	0.0342981	0.108	0.051	0.0462427
SGF29	1.27784e-06	0.076569	0.111	0.054	0.0467703
SHKBP1	1.27996e-06	0.0121238	0.254	0.158	0.0468478
TMEM138	1.28102e-06	0.127271	0.089	0.038	0.0468866
IARS	1.28625e-06	0.0164716	0.122	0.061	0.0470781
ARMC1	1.29202e-06	0.0656558	0.111	0.053	0.047289
GPI	1.29313e-06	-0.0232149	0.442	0.294	0.0473299
LUC7L3	1.29322e-06	-0.0192834	0.306	0.197	0.0473333
MAPKAPK3	1.30202e-06	0.118547	0.176	0.104	0.0476553
TINF2	1.30247e-06	-0.0149838	0.201	0.12	0.0476718
ABCB7	1.31287e-06	0.12827	0.087	0.037	0.0480524
CPNE3	1.32228e-06	0.0321375	0.205	0.123	0.0483967
PTPN6	1.3243e-06	0.00570744	0.519	0.355	0.0484709
ARSA	1.32896e-06	0.0943578	0.109	0.053	0.0486411
SLC25A36	1.33728e-06	0.0222152	0.117	0.057	0.0489459
UTP11	1.35435e-06	0.0692592	0.078	0.03	0.0495707
ALAS1	1.36286e-06	0.0847691	0.091	0.039	0.049882
RWDD4	1.37733e-06	0.0886451	0.102	0.047	0.0504115
TARBP2	1.3804e-06	0.0751447	0.064	0.021	0.050524
DDX18	1.38272e-06	-0.0463911	0.301	0.194	0.0506091
FBXO6	1.38394e-06	0.12905	0.098	0.045	0.0506534
CCDC25	1.38871e-06	0.105633	0.138	0.074	0.0508283
SSRP1	1.39522e-06	-0.0121868	0.167	0.095	0.0510663
SNX6	1.39666e-06	-0.0527533	0.401	0.264	0.0511193
C1orf131	1.39857e-06	0.111822	0.115	0.057	0.051189
NDUFA9	1.41238e-06	0.0183868	0.224	0.135	0.0516944
LAPTM5	1.4129e-06	0.124617	0.81	0.588	0.0517135
DNAJC19	1.41842e-06	0.0350531	0.217	0.133	0.0519155
HK1	1.42089e-06	0.0276136	0.147	0.079	0.0520061
MFNG	1.42336e-06	0.0196267	0.185	0.108	0.0520963
RAPGEF6	1.42569e-06	-0.0461954	0.188	0.108	0.0521818
COPS8	1.44023e-06	0.0255342	0.125	0.063	0.0527137
ALG13	1.4438e-06	0.049384	0.12	0.061	0.0528446
VGLL4	1.45698e-06	0.0423768	0.119	0.059	0.053327
LINC02084	1.46849e-06	0.112536	0.111	0.055	0.053748
TOR1AIP1	1.46901e-06	0.0270827	0.189	0.113	0.0537673
CPSF7	1.47004e-06	0.0643056	0.098	0.044	0.0538049
ENO2	1.47349e-06	0.0308005	0.088	0.037	0.0539313
DNAJB14	1.47576e-06	0.0437201	0.215	0.133	0.0540141
RPS24	1.48586e-06	-0.0135855	0.987	0.935	0.054384
PDGFD	1.48739e-06	0.0945332	0.058	0.018	0.05444
CEP350	1.49865e-06	-0.00045352	0.172	0.098	0.054852
TIMM13	1.50105e-06	0.0470227	0.14	0.075	0.0549399
FBXO22	1.50181e-06	0.0826294	0.075	0.029	0.0549678
MRPL22	1.5094e-06	0.0190513	0.15	0.082	0.0552454
ZNF770	1.51276e-06	0.101075	0.113	0.056	0.0553686
MCM6	1.51487e-06	0.108832	0.07	0.026	0.0554457
PAH	1.51832e-06	0.144172	0.035	0.005	0.0555719
GCNT1	1.52041e-06	0.125695	0.063	0.021	0.0556485
NDUFA7	1.52511e-06	0.0396649	0.265	0.169	0.0558205
USP47	1.52654e-06	0.061848	0.155	0.087	0.0558728
MED28	1.53578e-06	0.00908087	0.164	0.092	0.0562111
ACLY	1.53879e-06	0.0445718	0.133	0.07	0.0563212
TIMM23	1.60339e-06	0.0364812	0.116	0.057	0.0586855
PSMC2	1.6166e-06	0.0227742	0.172	0.098	0.0591692
ARIH2	1.62711e-06	-0.0711674	0.217	0.13	0.0595537
NRBF2	1.65895e-06	0.032339	0.141	0.075	0.0607193
MRPS14	1.66121e-06	0.0422054	0.114	0.056	0.0608018
ITM2B	1.68035e-06	-0.00648121	0.636	0.43	0.0615027
MRPS30	1.68865e-06	0.0506799	0.152	0.083	0.0618063
EEF1D	1.70718e-06	0.128199	0.945	0.791	0.0624845
GSK3B	1.71149e-06	0.0192078	0.153	0.084	0.0626422
RAB4B	1.71275e-06	0.0311021	0.176	0.101	0.0626882
SP140	1.71974e-06	-0.0559272	0.236	0.143	0.0629443
LSM10	1.74527e-06	-0.0134954	0.218	0.134	0.0638785
H2AFJ	1.74864e-06	0.0695408	0.16	0.091	0.0640018
CYB5A	1.7507e-06	0.0663527	0.122	0.062	0.0640774
ATL3	1.75392e-06	-0.0267363	0.113	0.054	0.0641951
MRPL48	1.76048e-06	0.112833	0.102	0.048	0.0644352
KRIT1	1.76425e-06	0.0437934	0.137	0.073	0.0645734
PNKP	1.77099e-06	0.0487215	0.129	0.068	0.0648198
OXLD1	1.79349e-06	0.0513198	0.121	0.062	0.0656434
NDUFS2	1.79702e-06	0.0227664	0.218	0.132	0.0657726
IFI44L	1.80587e-06	0.16324	0.036	0.006	0.0660966
WASHC3	1.81104e-06	0.0452334	0.166	0.095	0.066286
MCL1	1.84106e-06	-0.0693842	0.45	0.303	0.0673848
GYG1	1.85351e-06	-0.0106774	0.281	0.181	0.0678402
NOP16	1.85825e-06	0.140283	0.074	0.029	0.0680137
ZMAT2	1.85916e-06	-0.148229	0.253	0.154	0.0680469
FLAD1	1.86169e-06	0.0999203	0.102	0.048	0.0681399
CCDC174	1.86912e-06	0.111471	0.137	0.074	0.0684116
SELL	1.89559e-06	0.216888	0.095	0.044	0.0693805
DMAC1	1.8987e-06	0.0980837	0.133	0.071	0.0694943
NSD1	1.90841e-06	0.0412043	0.196	0.117	0.0698496
SPTY2D1	1.91419e-06	0.0775968	0.101	0.047	0.0700614
SREK1	1.92456e-06	0.0413279	0.153	0.084	0.0704408
RNF10	1.92856e-06	0.15078	0.125	0.066	0.0705872
UBE2J1	1.92957e-06	0.0909454	0.107	0.052	0.070624
CAPNS1	1.92984e-06	0.113816	0.098	0.045	0.0706341
ZNF302	1.95333e-06	0.088517	0.097	0.045	0.0714938
TAF9	1.95534e-06	0.0231657	0.149	0.082	0.0715674
SDF4	1.96648e-06	-0.0141721	0.229	0.141	0.071975
TSEN15	1.96856e-06	0.0289477	0.135	0.072	0.0720513
SNX5	1.97028e-06	-0.0160538	0.218	0.133	0.0721143
RBM27	1.9707e-06	0.0361889	0.182	0.106	0.0721297
SKA2	1.97507e-06	0.0174869	0.124	0.063	0.0722897
SLC39A1	2.00126e-06	0.0982805	0.101	0.047	0.0732482
[truncated: 34,602 more rows]

## Sheet: Fig. 2g
Patient	TCR clonality	Response	Treatment
HCC013	0.0220796	Responder	Atezo/bev
HCC015	0.0551131	Responder	Atezo/bev
HCC016	0.0276311	NonResponder	Atezo/bev
HCC017	0.0440873	Responder	Atezo/bev
HCC020	0.0499654	Responder	Atezo/bev
HCC022	0.00992368	NonResponder	Atezo/bev
HCC023	0.060325	Responder	Atezo/bev
HCC024	0	NonResponder	Atezo/bev
HCC025	0.121719	NonResponder	Atezo/bev
HCC027	0.138478	Responder	Atezo/bev
HCC028	0.0257692	NonResponder	Atezo/bev
HCC029	0.0744118	Responder	Atezo/bev
HCC030	2.22045e-16	NonResponder	Atezo/bev
HCC031	0.015538	NonResponder	Atezo/bev
HCC036	0.000968741	Responder	Atezo/bev
HCC040	0.0120603	NonResponder	Atezo/bev
HCC041	0.113012	Responder	Atezo/bev
HCC042	0.0407408	Responder	Atezo/bev
HCC046	0.0481754	Responder	Atezo/bev
HCC047	0.0685293	Responder	Atezo/bev

## Sheet: Fig. 2h (left)
Patient	CellType	TCR Gini-Index
HCC001	CD8_Tem	0
HCC001	CD8_Temra	0
HCC001	CD8_Tn	0
HCC002	CD8_Tem	0
HCC002	CD8_Temra	0
HCC002	CD8_Tex	0.557971014492754
HCC002	CD8_Tn	0
HCC003	CD8_Tem	0.0550883095037847
HCC003	CD8_Temra	0.25
HCC003	CD8_Tex	0.257309941520468
HCC003	CD8_Tn	0
HCC003	CD8_Trm	0.145812807881773
HCC005	CD8_Tem	0.233024265141053
HCC005	CD8_Temra	0.228632478632479
HCC005	CD8_Tex	0.0432900432900433
HCC005	CD8_Tn	0
HCC005	CD8_Trm	0.354166666666667
HCC007	CD8_Tem	0
HCC007	CD8_Tex	0
HCC007	CD8_Trm	0
HCC008	CD8_Tem	0.296114996114996
HCC008	CD8_Temra	0
HCC008	CD8_Tex	0.4749970163504
HCC008	CD8_Tn	0
HCC008	CD8_Trm	0.358333333333333
HCC009	CD8_Tem	0.0277310924369748
HCC009	CD8_Temra	0.327272727272727
HCC009	CD8_Tex	0
HCC009	CD8_Tn	0
HCC009	CD8_Trm	0
HCC010	CD8_Tem	0.466650418393046
HCC010	CD8_Temra	0.195726495726496
HCC010	CD8_Tex	0.594527225135733
HCC010	CD8_Tn	0
HCC010	CD8_Trm	0.237059264816204
HCC011	CD8_Tem	0
HCC011	CD8_Temra	0
HCC011	CD8_Trm	0
HCC012	CD8_Tem	0.340997158357014
HCC012	CD8_Temra	0.171428571428571
HCC012	CD8_Tex	0.515536723163842
HCC012	CD8_Tn	0
HCC012	CD8_Trm	0.123529411764706
HCC013	CD8_Tem	0.124401913875598
HCC013	CD8_Temra	0.208333333333333
HCC013	CD8_Tex	0
HCC013	CD8_Tn	0
HCC013	CD8_Trm	0
HCC014	CD8_Tem	0.175494350282486
HCC014	CD8_Temra	0.277333333333333
HCC014	CD8_Tex	0.0332512315270935
HCC014	CD8_Tn	0
HCC014	CD8_Trm	0
HCC015	CD8_Tem	0.198051948051948
HCC015	CD8_Temra	0.411764705882353
HCC015	CD8_Tex	0
HCC015	CD8_Tn	0
HCC015	CD8_Trm	0.15
HCC016	CD8_Tem	0.304900181488203
HCC016	CD8_Temra	0
HCC016	CD8_Tex	0
HCC016	CD8_Tn	0
HCC016	CD8_Trm	0
HCC017	CD8_Tem	0.136726842261024
HCC017	CD8_Temra	0.257142857142857
HCC017	CD8_Tex	0.408088235294118
HCC017	CD8_Tn	0
HCC017	CD8_Trm	0
HCC020	CD8_Tem	0.129059829059829
HCC020	CD8_Temra	0.27807486631016
HCC020	CD8_Tex	0.315789473684211
HCC020	CD8_Tn	0
HCC020	CD8_Trm	0.0497076023391813
HCC022	CD8_Tem	0.0721804511278196
HCC022	CD8_Tex	0.237777777777778
HCC022	CD8_Tn	0
HCC022	CD8_Trm	0
HCC023	CD8_Tem	0.338827838827839
HCC023	CD8_Temra	0.43609022556391
HCC023	CD8_Tex	0.494743130227001
HCC023	CD8_Trm	0
HCC024	CD8_Tem	0
HCC024	CD8_Trm	0
HCC025	CD8_Tem	0.446280991735537
HCC025	CD8_Temra	0.133333333333333
HCC027	CD8_Tem	0.185064935064935
HCC027	CD8_Temra	0.658227848101266
HCC027	CD8_Tex	0
HCC027	CD8_Tn	0
HCC027	CD8_Trm	0.266666666666667
HCC028	CD8_Tem	0.257765957446808
HCC028	CD8_Temra	0.0757575757575758
HCC028	CD8_Tex	0.114397321428571
HCC028	CD8_Tn	0
HCC028	CD8_Trm	0.119047619047619
HCC029	CD8_Tem	0.375976299488284
HCC029	CD8_Temra	0.320855614973262
HCC029	CD8_Tex	0.506353861192571
HCC029	CD8_Trm	0.0757575757575758
HCC030	CD8_Tem	0
HCC030	CD8_Tex	0
HCC030	CD8_Trm	0
HCC031	CD8_Tem	0.141608391608392
HCC031	CD8_Temra	0.25
HCC031	CD8_Tex	0
HCC031	CD8_Tn	0
HCC031	CD8_Trm	0.107142857142857
HCC032	CD8_Tem	0.0356125356125357
HCC032	CD8_Temra	0.119565217391304
HCC032	CD8_Tex	0
HCC032	CD8_Tn	0
HCC032	CD8_Trm	0
HCC033	CD8_Tem	0.0705128205128206
HCC033	CD8_Temra	0
HCC033	CD8_Tex	0.22
HCC033	CD8_Tn	0
HCC033	CD8_Trm	0
HCC034	CD8_Tem	0.1
HCC034	CD8_Temra	0.45
HCC034	CD8_Tex	0.124137931034483
HCC034	CD8_Tn	0
HCC034	CD8_Trm	0.1
HCC035	CD8_Tem	0.104080932784636
HCC035	CD8_Temra	0
HCC035	CD8_Tex	0.0369230769230769
HCC035	CD8_Tn	0
HCC035	CD8_Trm	0.0795454545454545
HCC036	CD8_Tem	0.0163841807909605
HCC036	CD8_Temra	0
HCC036	CD8_Tex	0
HCC036	CD8_Tn	0
HCC036	CD8_Trm	0
HCC037	CD8_Tem	0.305224803175223
HCC037	CD8_Temra	0.684688995215311
HCC037	CD8_Tex	0.201994590939824
HCC037	CD8_Tn	0
HCC037	CD8_Trm	0.145833333333333
HCC040	CD8_Tem	0.147058823529412
HCC040	CD8_Temra	0.144230769230769
HCC040	CD8_Tex	0.0551470588235294
HCC040	CD8_Trm	0.0972222222222222
HCC041	CD8_Tem	0.363048131003932
HCC041	CD8_Temra	0.34375
HCC041	CD8_Tex	0.768888888888889
HCC041	CD8_Tn	0
HCC041	CD8_Trm	0.364186046511628
HCC042	CD8_Tem	0.290328020912387
HCC042	CD8_Temra	0.0583333333333333
HCC042	CD8_Tex	0.316538296961917
HCC042	CD8_Tn	0
HCC042	CD8_Trm	0.41531914893617
HCC046	CD8_Tem	0.153860327989681
HCC046	CD8_Temra	0.374025974025974
HCC046	CD8_Tex	0.586666666666667
HCC046	CD8_Tn	0
HCC046	CD8_Trm	0.376086956521739
HCC047	CD8_Tem	0.329231337767923
HCC047	CD8_Temra	0.198412698412698
HCC047	CD8_Tex	0.554572271386431
HCC047	CD8_Tn	0
HCC047	CD8_Trm	0.524122807017544
HCC048	CD8_Tem	0.14828738512949
HCC048	CD8_Temra	0.0786749482401656
HCC048	CD8_Tex	0.680672268907563
HCC048	CD8_Tn	0
HCC048	CD8_Trm	0

## Sheet: Fig. 2h (right)
Patient	CellType	TCR Gini-index	Response	Treatment
HCC013	CD8_Tem	0.124402	Responder	Atezo/bev
HCC013	CD8_Temra	0.208333	Responder	Atezo/bev
HCC013	CD8_Tex	0	Responder	Atezo/bev
HCC013	CD8_Tn	0	Responder	Atezo/bev
HCC013	CD8_Trm	0	Responder	Atezo/bev
HCC015	CD8_Tem	0.198052	Responder	Atezo/bev
HCC015	CD8_Temra	0.411765	Responder	Atezo/bev
HCC015	CD8_Tex	0	Responder	Atezo/bev
HCC015	CD8_Tn	0	Responder	Atezo/bev
HCC015	CD8_Trm	0.15	Responder	Atezo/bev
HCC016	CD8_Tem	0.3049	NonResponder	Atezo/bev
HCC016	CD8_Temra	0	NonResponder	Atezo/bev
HCC016	CD8_Tex	0	NonResponder	Atezo/bev
HCC016	CD8_Tn	0	NonResponder	Atezo/bev
HCC016	CD8_Trm	0	NonResponder	Atezo/bev
HCC017	CD8_Tem	0.136727	Responder	Atezo/bev
HCC017	CD8_Temra	0.257143	Responder	Atezo/bev
HCC017	CD8_Tex	0.408088	Responder	Atezo/bev
HCC017	CD8_Tn	0	Responder	Atezo/bev
HCC017	CD8_Trm	0	Responder	Atezo/bev
HCC020	CD8_Tem	0.12906	Responder	Atezo/bev
HCC020	CD8_Temra	0.278075	Responder	Atezo/bev
HCC020	CD8_Tex	0.315789	Responder	Atezo/bev
HCC020	CD8_Tn	0	Responder	Atezo/bev
HCC020	CD8_Trm	0.0497076	Responder	Atezo/bev
HCC022	CD8_Tem	0.0721805	NonResponder	Atezo/bev
HCC022	CD8_Tex	0.237778	NonResponder	Atezo/bev
HCC022	CD8_Tn	0	NonResponder	Atezo/bev
HCC022	CD8_Trm	0	NonResponder	Atezo/bev
HCC023	CD8_Tem	0.338828	Responder	Atezo/bev
HCC023	CD8_Temra	0.43609	Responder	Atezo/bev
HCC023	CD8_Tex	0.494743	Responder	Atezo/bev
HCC023	CD8_Trm	0	Responder	Atezo/bev
HCC024	CD8_Tem	0	NonResponder	Atezo/bev
HCC024	CD8_Trm	0	NonResponder	Atezo/bev
HCC025	CD8_Tem	0.446281	NonResponder	Atezo/bev
HCC025	CD8_Temra	0.133333	NonResponder	Atezo/bev
HCC027	CD8_Tem	0.185065	Responder	Atezo/bev
HCC027	CD8_Temra	0.658228	Responder	Atezo/bev
HCC027	CD8_Tex	0	Responder	Atezo/bev
HCC027	CD8_Tn	0	Responder	Atezo/bev
HCC027	CD8_Trm	0.266667	Responder	Atezo/bev
HCC028	CD8_Tem	0.257766	NonResponder	Atezo/bev
HCC028	CD8_Temra	0.0757576	NonResponder	Atezo/bev
HCC028	CD8_Tex	0.114397	NonResponder	Atezo/bev
HCC028	CD8_Tn	0	NonResponder	Atezo/bev
HCC028	CD8_Trm	0.119048	NonResponder	Atezo/bev
HCC029	CD8_Tem	0.375976	Responder	Atezo/bev
HCC029	CD8_Temra	0.320856	Responder	Atezo/bev
HCC029	CD8_Tex	0.506354	Responder	Atezo/bev
HCC029	CD8_Trm	0.0757576	Responder	Atezo/bev
HCC030	CD8_Tem	0	NonResponder	Atezo/bev
HCC030	CD8_Tex	0	NonResponder	Atezo/bev
HCC030	CD8_Trm	0	NonResponder	Atezo/bev
HCC031	CD8_Tem	0.141608	NonResponder	Atezo/bev
HCC031	CD8_Temra	0.25	NonResponder	Atezo/bev
HCC031	CD8_Tex	0	NonResponder	Atezo/bev
HCC031	CD8_Tn	0	NonResponder	Atezo/bev
HCC031	CD8_Trm	0.107143	NonResponder	Atezo/bev
HCC036	CD8_Tem	0.0163842	Responder	Atezo/bev
HCC036	CD8_Temra	0	Responder	Atezo/bev
HCC036	CD8_Tex	0	Responder	Atezo/bev
HCC036	CD8_Tn	0	Responder	Atezo/bev
HCC036	CD8_Trm	0	Responder	Atezo/bev
HCC040	CD8_Tem	0.147059	NonResponder	Atezo/bev
HCC040	CD8_Temra	0.144231	NonResponder	Atezo/bev
HCC040	CD8_Tex	0.0551471	NonResponder	Atezo/bev
HCC040	CD8_Trm	0.0972222	NonResponder	Atezo/bev
HCC041	CD8_Tem	0.363048	Responder	Atezo/bev
HCC041	CD8_Temra	0.34375	Responder	Atezo/bev
HCC041	CD8_Tex	0.768889	Responder	Atezo/bev
HCC041	CD8_Tn	0	Responder	Atezo/bev
HCC041	CD8_Trm	0.364186	Responder	Atezo/bev
HCC042	CD8_Tem	0.290328	Responder	Atezo/bev
HCC042	CD8_Temra	0.0583333	Responder	Atezo/bev
HCC042	CD8_Tex	0.316538	Responder	Atezo/bev
HCC042	CD8_Tn	0	Responder	Atezo/bev
HCC042	CD8_Trm	0.415319	Responder	Atezo/bev
HCC046	CD8_Tem	0.15386	Responder	Atezo/bev
HCC046	CD8_Temra	0.374026	Responder	Atezo/bev
HCC046	CD8_Tex	0.586667	Responder	Atezo/bev
HCC046	CD8_Tn	0	Responder	Atezo/bev
HCC046	CD8_Trm	0.376087	Responder	Atezo/bev
HCC047	CD8_Tem	0.329231	Responder	Atezo/bev
HCC047	CD8_Temra	0.198413	Responder	Atezo/bev
HCC047	CD8_Tex	0.554572	Responder	Atezo/bev
HCC047	CD8_Tn	0	Responder	Atezo/bev
HCC047	CD8_Trm	0.524123	Responder	Atezo/bev

## Sheet: Fig. 3a
PatientID	SharedTCRs_proportion
HCC013	0.0224138
HCC017	0.0263158
HCC020	0.0153584
HCC022	0
HCC023	0.042654
HCC024	0.00123865
HCC025	0.00884956
HCC027	0.0202966
HCC028	0.0208835
HCC029	0.025974
HCC030	0.000565291
HCC031	0.0112994
HCC036	0.00415369
HCC040	0.0404858
HCC042	0.0525915
HCC046	0.0282814
HCC047	0.022779

## Sheet: Fig. 3b
PatientID	Progression (1=yes; no=0)	PFS_mo	TCRsharing
HCC013	1	9	High
HCC017	0	36	High
HCC020	1	2	Low
HCC022	1	6	Low
HCC023	1	12	High
HCC024	1	2	Low
HCC025	1	4	Low
HCC027	1	13	Low
HCC028	1	2	Low
HCC029	1	5	High
HCC030	1	2	Low
HCC031	1	1	Low
HCC036	1	7	Low
HCC040	1	1	High
HCC042	0	13	High
HCC046	0	16	High
HCC047	0	12	High

## Sheet: Fig. 3d
Gene	p_val	avg_log2FC	pct.1	pct.2	p_val_adj
CX3CR1	2.93739e-191	1.39812	0.239	0.037	1.07512e-186
FGFBP2	2.17261e-176	1.40874	0.239	0.039	7.95196e-172
GZMH	1.67756e-158	1.47207	0.599	0.247	6.14005e-154
CCL4	1.40122e-131	1.36939	0.721	0.356	5.12861e-127
NKG7	3.7372e-129	0.99848	0.814	0.449	1.36785e-124
GNLY	2.29736e-122	2.01521	0.295	0.08	8.40858e-118
GZMA	5.20925e-110	0.969034	0.859	0.542	1.90664e-105
CCL5	1.71965e-105	0.743145	0.928	0.633	6.29409e-101
PLEK	9.82007e-98	0.947933	0.411	0.161	3.59424e-93
KLRG1	1.48549e-87	1.05997	0.453	0.203	5.43703e-83
LTB	5.23213e-80	-1.29742	0.436	0.694	1.91501e-75
CD8A	4.58551e-78	0.687634	0.664	0.342	1.67834e-73
CST7	3.89267e-77	0.701809	0.837	0.597	1.42476e-72
PCBP2	4.23197e-66	-0.836232	0.461	0.704	1.54895e-61
CCL4L2	1.31657e-62	1.13234	0.415	0.198	4.81876e-58
CTSW	4.8692e-60	0.720855	0.69	0.464	1.78217e-55
GZMM	2.3016e-59	0.716443	0.628	0.409	8.4241e-55
CD8B	1.05052e-58	0.712756	0.524	0.279	3.84501e-54
FGR	2.27747e-56	0.498034	0.122	0.029	8.33578e-52
GZMB	7.76022e-56	0.982315	0.296	0.125	2.84032e-51
FCRL6	8.50167e-56	0.678808	0.214	0.075	3.1117e-51
PTPRC	1.50805e-55	0.658126	0.922	0.87	5.51963e-51
KLRD1	4.8064e-55	1.02081	0.351	0.163	1.75919e-50
SPON2	6.34763e-52	0.721804	0.194	0.067	2.3233e-47
ITM2B	6.95799e-52	-0.687689	0.521	0.725	2.54669e-47
ATP5F1D	9.72902e-50	-0.848099	0.087	0.317	3.56092e-45
KLRK1	7.80099e-49	0.843531	0.445	0.248	2.85524e-44
PRF1	1.2676e-47	0.837995	0.554	0.377	4.63956e-43
GZMK	7.98996e-47	0.904712	0.564	0.384	2.9244e-42
S1PR5	2.24883e-44	0.417409	0.102	0.025	8.23094e-40
ZEB2	4.15056e-44	0.763261	0.227	0.093	1.51915e-39
HMGN1	1.38619e-41	-0.717076	0.251	0.477	5.07361e-37
PRSS23	2.58571e-41	0.473682	0.116	0.033	9.46396e-37
PRELID1	2.25008e-39	-0.705902	0.101	0.304	8.23553e-35
ADRB2	7.07552e-39	0.586885	0.215	0.092	2.58971e-34
COTL1	4.66731e-38	-0.782169	0.118	0.313	1.70828e-33
SAMD3	1.52822e-37	0.669953	0.353	0.195	5.59344e-33
CTLA4	6.71056e-37	-1.1012	0.043	0.211	2.45613e-32
PTGDR	1.31148e-34	0.558755	0.261	0.128	4.80015e-30
C1orf21	3.2912e-32	0.345803	0.104	0.032	1.20461e-27
TNFRSF4	2.30481e-31	-1.32599	0.052	0.202	8.43583e-27
MT-ATP8	5.70891e-31	-0.925417	0.755	0.804	2.08952e-26
AOAH	9.21954e-31	0.62263	0.229	0.112	3.37444e-26
ANXA1	2.12031e-30	0.666507	0.658	0.489	7.76055e-26
RPS26	5.87184e-30	0.313783	0.957	0.946	2.14915e-25
MAL	1.05313e-29	-0.656124	0.022	0.154	3.85456e-25
PHLDA1	1.21421e-29	-0.931	0.066	0.215	4.44413e-25
GIMAP7	3.41126e-29	0.595305	0.68	0.554	1.24855e-24
KRT10	1.07352e-28	-0.551915	0.095	0.257	3.92919e-24
HLA-C	1.2729e-28	0.264045	0.97	0.98	4.65893e-24
TNFRSF1B	2.99656e-28	-0.792406	0.141	0.303	1.09677e-23
ITGB2	3.0645e-28	0.459827	0.753	0.671	1.12164e-23
ADGRG1	2.74717e-27	0.520149	0.193	0.09	1.00549e-22
GNB2	6.11077e-27	-0.552305	0.086	0.237	2.2366e-22
DUSP4	7.32927e-27	-0.774354	0.058	0.196	2.68258e-22
HCST	1.02686e-25	0.366077	0.866	0.805	3.7584e-21
TBC1D4	1.63942e-25	-0.658663	0.018	0.132	6.00045e-21
LINC02446	2.55793e-25	0.646305	0.167	0.075	9.36229e-21
RPS14	3.45176e-25	0.250842	0.995	0.983	1.26338e-20
TNFRSF18	5.01337e-25	-1.04117	0.036	0.157	1.83494e-20
IGFLR1	7.31976e-25	-0.601993	0.16	0.318	2.67911e-20
TAGAP	9.2431e-25	0.665284	0.509	0.387	3.38307e-20
CRTAM	1.17495e-24	0.54985	0.18	0.086	4.30044e-20
DNPH1	1.7717e-24	-0.597921	0.127	0.278	6.48461e-20
CD7	1.15554e-23	-0.631268	0.499	0.631	4.22939e-19
FTH1	2.21171e-23	-0.343688	0.927	0.933	8.09507e-19
MYL12A	2.50587e-23	0.296255	0.928	0.908	9.17175e-19
H2AFV	2.8028e-23	-0.4938	0.104	0.248	1.02585e-18
FOXP3	3.03215e-23	-1.00204	0.011	0.113	1.1098e-18
SOCS1	3.36611e-23	-0.632054	0.037	0.152	1.23203e-18
NFKBIA	6.97229e-23	-0.635419	0.228	0.385	2.55193e-18
TPT1	7.01611e-23	-0.295886	0.973	0.984	2.56797e-18
CD27	8.76697e-23	-0.56239	0.338	0.51	3.2088e-18
JAK1	1.0801e-22	-0.492102	0.239	0.401	3.95327e-18
GAPDH	1.6053e-22	-0.45385	0.931	0.946	5.87557e-18
SLAMF7	1.71612e-22	0.450059	0.176	0.087	6.28118e-18
YWHAH	1.91416e-22	-0.44962	0.027	0.136	7.00603e-18
GIMAP4	3.50272e-22	0.399473	0.693	0.582	1.28203e-17
CD82	5.37316e-22	-0.535456	0.184	0.335	1.96663e-17
CD3G	9.22071e-22	0.474473	0.676	0.599	3.37487e-17
ZYX	1.1184e-21	-0.4667	0.124	0.268	4.09347e-17
FCGR3A	1.19465e-21	0.354291	0.108	0.042	4.37253e-17
CALM1	1.35584e-21	0.295721	0.91	0.878	4.96252e-17
MT-ND3	2.22883e-21	-0.532759	0.968	0.923	8.15775e-17
PTMS	3.20047e-21	-0.6317	0.035	0.141	1.17141e-16
TXNIP	1.48255e-20	0.56939	0.789	0.709	5.42627e-16
LINC01943	4.93917e-20	-0.721983	0.038	0.141	1.80778e-15
APMAP	5.99469e-20	0.478435	0.349	0.239	2.19412e-15
CORO1B	9.6517e-20	-0.558328	0.274	0.418	3.53262e-15
CAPG	2.4511e-19	-0.521412	0.086	0.205	8.97128e-15
BIRC3	2.80534e-19	-0.580281	0.152	0.283	1.02678e-14
PPM1G	2.95905e-19	-0.431818	0.131	0.265	1.08304e-14
CHCHD10	3.17281e-19	-0.437287	0.061	0.173	1.16128e-14
FKBP1A	3.43676e-19	-0.500367	0.31	0.454	1.25789e-14
LGALS3	6.29516e-19	-0.549693	0.108	0.231	2.30409e-14
CCDC85B	1.10735e-18	-0.454215	0.193	0.332	4.053e-14
PCBP1	1.18406e-18	-0.474603	0.17	0.307	4.33379e-14
C4orf48	1.18561e-18	-0.457917	0.084	0.2	4.33947e-14
SPOCK2	1.76227e-18	-0.479292	0.405	0.54	6.45008e-14
STUB1	2.0002e-18	-0.396094	0.049	0.153	7.32093e-14
TNFRSF25	2.27391e-18	-0.406629	0.034	0.13	8.32273e-14
AQP3	2.35051e-18	-0.45342	0.101	0.224	8.60308e-14
TGFBR3	2.71751e-18	0.361543	0.154	0.078	9.94635e-14
RAC1	3.91069e-18	-0.414221	0.062	0.168	1.43135e-13
TYMP	6.30404e-18	-0.559172	0.125	0.245	2.30734e-13
PIM2	8.39573e-18	-0.608349	0.17	0.295	3.07292e-13
KDELR2	8.94429e-18	-0.426623	0.062	0.166	3.2737e-13
CCR6	1.13928e-17	-0.409607	0.033	0.126	4.16987e-13
HAVCR2	1.20682e-17	-0.585323	0.027	0.114	4.41709e-13
TRAF1	1.93208e-17	-0.421456	0.071	0.18	7.07161e-13
RCAN3	2.72489e-17	-0.391654	0.056	0.158	9.97338e-13
MZT2A	3.25574e-17	-0.355761	0.069	0.177	1.19163e-12
CMTM3	3.49399e-17	-0.39779	0.064	0.168	1.27884e-12
TTC39C	4.1322e-17	-0.406252	0.06	0.162	1.51243e-12
CD4	4.48694e-17	-0.454921	0.105	0.219	1.64226e-12
PSIP1	5.31839e-17	-0.397443	0.093	0.206	1.94658e-12
TTC38	5.55958e-17	0.361704	0.129	0.062	2.03486e-12
B3GNT2	7.56885e-17	-0.377006	0.028	0.114	2.77027e-12
PPP2R2B	8.34707e-17	0.37015	0.198	0.113	3.05511e-12
CLTB	8.84801e-17	-0.365559	0.045	0.14	3.23846e-12
PLAC8	1.47927e-16	0.362915	0.166	0.089	5.41427e-12
SYNGR2	1.81789e-16	-0.497721	0.225	0.356	6.65367e-12
PDCD2	1.93888e-16	-0.326643	0.032	0.119	7.09649e-12
MZT2B	3.20113e-16	-0.366358	0.058	0.156	1.17165e-11
CYC1	3.64757e-16	-0.354544	0.049	0.143	1.33505e-11
CD69	3.94694e-16	0.507302	0.716	0.633	1.44462e-11
MTCH1	4.12503e-16	-0.354126	0.045	0.137	1.5098e-11
PLAAT4	6.73246e-16	0.349973	0.734	0.678	2.46415e-11
MATK	8.5556e-16	0.370429	0.213	0.126	3.13143e-11
RANBP1	1.2545e-15	-0.402039	0.129	0.242	4.59158e-11
MCUB	1.35455e-15	-0.355989	0.081	0.185	4.95779e-11
PKM	1.64494e-15	-0.525966	0.488	0.6	6.02066e-11
MIR155HG	1.75658e-15	-0.689655	0.054	0.143	6.42925e-11
RGS1	1.84746e-15	-0.624722	0.211	0.333	6.76187e-11
IL6ST	2.27021e-15	-0.38465	0.037	0.122	8.30919e-11
NDFIP1	3.08671e-15	-0.373977	0.214	0.344	1.12977e-10
RAB5IF	3.32186e-15	-0.307496	0.099	0.208	1.21583e-10
PYHIN1	4.59178e-15	0.579146	0.311	0.221	1.68064e-10
ANP32B	4.71877e-15	-0.350321	0.295	0.433	1.72712e-10
YBX1	5.78712e-15	-0.344622	0.48	0.625	2.11814e-10
NDUFAF8	6.07083e-15	-0.328421	0.045	0.133	2.22199e-10
RGCC	6.39522e-15	-0.298846	0.145	0.264	2.34072e-10
SIRPG	8.73682e-15	-0.373609	0.191	0.319	3.19776e-10
FAM174C	8.95219e-15	-0.361991	0.059	0.15	3.27659e-10
STK17B	1.13641e-14	-0.400081	0.355	0.485	4.15938e-10
SOCS3	1.33706e-14	-0.360758	0.027	0.103	4.89376e-10
CD99	1.42629e-14	0.250293	0.793	0.756	5.22038e-10
MT-ND4L	1.56644e-14	-0.466398	0.981	0.922	5.73334e-10
ATP1A1	1.60223e-14	-0.370462	0.108	0.214	5.86432e-10
LITAF	1.61297e-14	0.382773	0.499	0.406	5.90364e-10
TMEM14C	1.78825e-14	-0.337872	0.094	0.196	6.54516e-10
CSF1	1.8316e-14	-0.415141	0.026	0.1	6.70384e-10
CCR7	2.76947e-14	-0.506116	0.054	0.139	1.01365e-09
SRSF9	4.64748e-14	-0.337513	0.054	0.139	1.70102e-09
S1PR1	5.08106e-14	0.390564	0.205	0.126	1.85972e-09
ANXA11	7.06671e-14	-0.352771	0.268	0.401	2.58649e-09
ID3	1.00461e-13	-0.462197	0.041	0.12	3.67698e-09
GADD45GIP1	1.08654e-13	-0.338192	0.136	0.246	3.97685e-09
PNPLA2	1.15504e-13	-0.333076	0.063	0.151	4.22757e-09
SPPL2A	1.16332e-13	-0.334552	0.055	0.139	4.25788e-09
HPCAL1	1.31189e-13	-0.313354	0.058	0.143	4.80165e-09
CALM3	1.56474e-13	-0.360102	0.331	0.459	5.72712e-09
SUSD3	2.03574e-13	-0.328847	0.088	0.182	7.45101e-09
CD28	2.32685e-13	-0.324324	0.09	0.186	8.51649e-09
TPST2	2.88986e-13	0.364695	0.314	0.227	1.05772e-08
HSF1	2.95465e-13	-0.288546	0.039	0.116	1.08143e-08
LCP1	3.04221e-13	0.505775	0.736	0.686	1.11348e-08
ACP5	3.90735e-13	-0.459791	0.115	0.212	1.43013e-08
PTPN4	5.0798e-13	0.458508	0.278	0.194	1.85926e-08
SRSF4	5.1991e-13	-0.341482	0.13	0.232	1.90292e-08
HSP90AB1	5.3371e-13	0.38203	0.778	0.726	1.95343e-08
RCN2	6.23695e-13	-0.280485	0.035	0.108	2.28279e-08
CD47	7.42336e-13	-0.350521	0.176	0.288	2.71703e-08
ZFP36	9.97265e-13	0.3952	0.7	0.634	3.65009e-08
PHTF2	1.01955e-12	-0.373216	0.11	0.206	3.73167e-08
PITHD1	1.10914e-12	-0.27581	0.049	0.128	4.05957e-08
GSTP1	1.14214e-12	0.348645	0.51	0.426	4.18036e-08
TNFRSF9	1.19847e-12	-0.483311	0.054	0.131	4.38651e-08
NCF4	1.23217e-12	-0.293434	0.045	0.121	4.50985e-08
UBE2J2	1.46692e-12	-0.284319	0.035	0.107	5.36906e-08
ZNF683	1.47816e-12	0.375827	0.159	0.091	5.41023e-08
SLBP	1.52032e-12	-0.280237	0.051	0.13	5.56453e-08
HDAC7	1.54159e-12	-0.28644	0.059	0.14	5.64238e-08
F2R	1.54914e-12	0.322526	0.18	0.11	5.67002e-08
KLF6	1.79649e-12	0.420386	0.692	0.629	6.57532e-08
RCSD1	2.07445e-12	-0.343033	0.188	0.298	7.59271e-08
TPI1	2.12015e-12	-0.358015	0.53	0.64	7.75997e-08
LEF1	2.23241e-12	-0.366508	0.062	0.141	8.17084e-08
TIGIT	2.25036e-12	-0.560568	0.203	0.304	8.23656e-08
ICOS	2.41223e-12	-0.381875	0.098	0.188	8.82902e-08
SMCHD1	2.57344e-12	-0.290713	0.168	0.275	9.41904e-08
RNASET2	2.57749e-12	-0.365538	0.239	0.351	9.43388e-08
LYSMD2	2.92159e-12	-0.297478	0.048	0.124	1.06933e-07
HLA-DPB1	2.96242e-12	0.293306	0.53	0.428	1.08427e-07
STOM	3.61425e-12	0.324889	0.329	0.241	1.32285e-07
TRAV19	3.71989e-12	0.773192	0.102	0.051	1.36152e-07
MAP2K3	3.74069e-12	-0.279078	0.036	0.106	1.36913e-07
SURF1	4.11608e-12	-0.270928	0.046	0.121	1.50652e-07
METTL9	5.17494e-12	-0.280138	0.098	0.189	1.89408e-07
BIN2	5.25193e-12	0.357966	0.428	0.346	1.92226e-07
CMTM7	5.45127e-12	-0.294888	0.038	0.108	1.99522e-07
ABI3	6.35023e-12	0.348073	0.303	0.219	2.32425e-07
CD48	7.43524e-12	0.30746	0.64	0.576	2.72137e-07
NT5C	7.50954e-12	-0.30151	0.091	0.179	2.74857e-07
SERP1	1.1952e-11	-0.297775	0.377	0.499	4.37454e-07
TCF7	1.29241e-11	-0.36882	0.069	0.148	4.73034e-07
CD40LG	1.34263e-11	-0.357308	0.142	0.241	4.91417e-07
KTN1	1.44992e-11	-0.304082	0.139	0.238	5.30687e-07
SNX3	1.47716e-11	-0.317791	0.17	0.274	5.40655e-07
EIF5A	1.53619e-11	-0.314879	0.274	0.391	5.6226e-07
FLT3LG	1.93415e-11	-0.323689	0.281	0.393	7.07918e-07
SHARPIN	2.08439e-11	-0.277799	0.047	0.118	7.62908e-07
BATF	2.46423e-11	-0.542068	0.231	0.327	9.01932e-07
LYAR	2.52147e-11	0.339341	0.235	0.159	9.22885e-07
ARHGDIB	2.83377e-11	0.263297	0.93	0.904	1.03719e-06
SOD1	3.10858e-11	-0.318708	0.508	0.629	1.13777e-06
EOMES	3.43439e-11	0.354545	0.212	0.138	1.25702e-06
SLC9A3R1	5.02445e-11	0.287057	0.605	0.551	1.839e-06
PIM1	5.21274e-11	-0.402243	0.211	0.312	1.90792e-06
DPP7	5.69149e-11	-0.307789	0.243	0.353	2.08314e-06
SH2D1A	6.03193e-11	0.452485	0.344	0.27	2.20775e-06
CXCR3	6.54714e-11	-0.321204	0.364	0.472	2.39632e-06
PPM1M	6.58748e-11	-0.281036	0.043	0.11	2.41108e-06
C1QBP	6.78337e-11	-0.291515	0.151	0.246	2.48278e-06
THEMIS	6.86077e-11	0.459853	0.321	0.242	2.51111e-06
CREM	8.82983e-11	-0.388644	0.119	0.205	3.23181e-06
HIST1H4C	9.6983e-11	0.310604	0.532	0.451	3.54968e-06
ISCU	1.02868e-10	-0.253564	0.321	0.444	3.76506e-06
CTSB	1.1292e-10	-0.336871	0.168	0.262	4.133e-06
TSTD1	1.43342e-10	-0.25848	0.28	0.401	5.24647e-06
TMEM123	1.4869e-10	-0.341717	0.177	0.273	5.44222e-06
SLAMF1	1.64785e-10	-0.349716	0.157	0.247	6.0313e-06
GUK1	1.66351e-10	-0.28273	0.436	0.545	6.08863e-06
HNRNPLL	1.71684e-10	-0.319216	0.127	0.214	6.28382e-06
IFI6	1.83212e-10	-0.394169	0.13	0.216	6.70573e-06
ATXN2L	2.77788e-10	-0.255998	0.057	0.126	1.01673e-05
GNAS	2.83362e-10	-0.263388	0.18	0.279	1.03713e-05
PBXIP1	2.99016e-10	-0.343173	0.216	0.317	1.09443e-05
APOBEC3G	3.06453e-10	0.319548	0.501	0.42	1.12165e-05
TMEM160	3.39801e-10	-0.265994	0.124	0.211	1.24371e-05
TRGV10	3.74126e-10	0.362889	0.124	0.071	1.36934e-05
RPS2	3.77301e-10	-0.254592	0.891	0.911	1.38096e-05
APOA2	4.54953e-10	-0.875445	0.33	0.406	1.66517e-05
RAB11FIP1	4.89536e-10	-0.309937	0.071	0.143	1.79175e-05
PAG1	5.9077e-10	-0.298773	0.145	0.234	2.16228e-05
CHMP7	6.17395e-10	-0.280117	0.056	0.122	2.25973e-05
HSPB1	7.52169e-10	-0.333461	0.333	0.437	2.75302e-05
STAM	1.38875e-09	-0.295117	0.045	0.106	5.08295e-05
FAAP20	1.4347e-09	-0.286752	0.086	0.159	5.25115e-05
CD300A	1.62325e-09	0.277331	0.135	0.082	5.94127e-05
TESPA1	1.64117e-09	-0.260582	0.104	0.183	6.00685e-05
DGKA	1.87692e-09	-0.253843	0.134	0.22	6.86971e-05
ARID5B	2.30052e-09	-0.322608	0.131	0.212	8.42013e-05
RAB37	2.31849e-09	0.332529	0.165	0.107	8.48592e-05
SH2D2A	2.40209e-09	-0.35704	0.298	0.39	8.7919e-05
NOSIP	2.50082e-09	-0.366159	0.263	0.356	9.15325e-05
IFNAR2	2.65054e-09	-0.272102	0.097	0.173	9.70124e-05
NFKBIZ	2.77721e-09	-0.261529	0.059	0.123	0.000101649
TIMP1	2.80418e-09	-0.37016	0.156	0.241	0.000102636
KDM5B	4.12402e-09	-0.299121	0.052	0.112	0.000150943
RBM17	4.87269e-09	-0.263785	0.1	0.174	0.000178345
LAMP1	5.33581e-09	-0.274885	0.084	0.153	0.000195296
DTHD1	5.69144e-09	0.457484	0.113	0.067	0.000208312
LRRFIP1	6.42735e-09	-0.276745	0.316	0.423	0.000235247
HSP90B1	6.64348e-09	0.258889	0.573	0.517	0.000243158
LTA	6.67327e-09	-0.381983	0.071	0.136	0.000244248
TRAC	6.7637e-09	-0.272092	0.405	0.502	0.000247558
LIMS1	7.7126e-09	-0.326038	0.136	0.213	0.000282289
XCL2	8.11657e-09	0.308098	0.195	0.133	0.000297075
GALM	8.34452e-09	-0.254676	0.109	0.185	0.000305418
SYNE1	8.66405e-09	0.362864	0.276	0.211	0.000317113
SEPTIN7	8.7793e-09	0.311966	0.585	0.539	0.000321331
UTRN	8.90011e-09	0.400287	0.297	0.226	0.000325753
S100A11	1.11619e-08	-0.295554	0.672	0.732	0.000408537
HLA-DQA2	1.26062e-08	0.29931	0.145	0.093	0.000461398
TXNDC17	1.48499e-08	-0.253821	0.147	0.229	0.00054352
NR3C1	1.72031e-08	-0.298197	0.267	0.358	0.00062965
APOC3	1.8864e-08	-0.723606	0.162	0.232	0.00069044
NDUFB1	2.20506e-08	-0.290144	0.228	0.314	0.000807075
SPN	2.2717e-08	0.320601	0.376	0.315	0.000831466
MAPKAPK3	2.44918e-08	-0.262033	0.123	0.196	0.000896424
SNAP47	2.85334e-08	-0.297094	0.082	0.148	0.00104435
NAMPT	3.05637e-08	-0.259133	0.06	0.119	0.00111866
RBPJ	3.42202e-08	-0.26516	0.162	0.241	0.00125249
HMGN2	3.60462e-08	-0.288361	0.452	0.559	0.00131933
CD53	4.41806e-08	0.376846	0.594	0.55	0.00161705
NDUFV2	4.60842e-08	-0.254285	0.324	0.422	0.00168673
PIK3IP1	5.4335e-08	-0.273263	0.164	0.245	0.00198872
ADGRE5	5.54896e-08	0.272405	0.467	0.406	0.00203097
COX5A	6.0566e-08	-0.266597	0.361	0.446	0.00221678
KLRB1	7.64461e-08	-0.413689	0.222	0.3	0.002798
TRAPPC5	8.03294e-08	-0.253407	0.213	0.3	0.00294014
ARF5	8.17457e-08	-0.253066	0.319	0.413	0.00299197
CXCR4	8.92636e-08	0.372534	0.635	0.597	0.00326714
CD59	1.11986e-07	-0.281295	0.067	0.124	0.00409881
PDE4D	1.14772e-07	-0.267834	0.048	0.101	0.00420078
C12orf75	2.0899e-07	0.30994	0.259	0.199	0.00764925
P4HB	2.11609e-07	-0.273483	0.23	0.314	0.00774509
RAP1B	2.21082e-07	0.285575	0.554	0.515	0.00809183
FASLG	2.2872e-07	0.260573	0.2	0.141	0.00837138
MT-CO2	2.29819e-07	-0.266299	0.999	0.984	0.00841159
ADAR	2.44681e-07	-0.255544	0.2	0.281	0.00895557
FUS	5.5307e-07	0.263141	0.598	0.555	0.0202429
PRKCQ-AS1	5.90051e-07	-0.279966	0.131	0.196	0.0215965
ITGAE	6.16353e-07	-0.267486	0.1	0.16	0.0225591
TRG-AS1	6.23316e-07	0.321215	0.262	0.203	0.022814
RESF1	9.87136e-07	0.339101	0.533	0.487	0.0361302
IRF1	9.93867e-07	0.274486	0.551	0.501	0.0363765
GIMAP5	1.09376e-06	0.264601	0.5	0.445	0.0400327
NEAT1	1.11774e-06	-0.302754	0.325	0.416	0.0409105
SAT1	1.79078e-06	-0.367461	0.321	0.399	0.0655442
APOA1	1.97814e-06	-0.396798	0.118	0.176	0.0724019
PARP8	2.6927e-06	0.318015	0.338	0.286	0.0985555
PDCD1	3.76725e-06	-0.28582	0.155	0.219	0.137885
LY9	3.9348e-06	0.311057	0.232	0.181	0.144018
OASL	5.27607e-06	0.278337	0.24	0.189	0.19311
ARHGAP25	6.06778e-06	0.335772	0.246	0.198	0.222087
XBP1	8.61949e-06	-0.261902	0.264	0.337	0.315482
LAG3	8.99147e-06	-0.636404	0.19	0.242	0.329097
GRAP2	9.54015e-06	0.343918	0.257	0.208	0.349179
PATL2	1.11541e-05	0.299231	0.113	0.076	0.40825
APBB1IP	1.19181e-05	0.250341	0.49	0.453	0.436213
ENO1	1.45139e-05	-0.273299	0.54	0.614	0.531222
CCNH	1.92512e-05	0.338859	0.292	0.246	0.704613
CLEC2B	1.93713e-05	0.342575	0.382	0.333	0.70901
SYTL3	1.99154e-05	0.268813	0.238	0.191	0.728924
GLIPR1	2.30564e-05	0.29012	0.328	0.281	0.843888
MT-ATP6	2.43438e-05	-0.314619	0.972	0.939	0.891007
FOS	2.56054e-05	0.461851	0.566	0.519	0.937182
TES	3.88773e-05	0.259514	0.281	0.234	1
MTRNR2L8	5.96343e-05	0.540253	0.186	0.262	1
CMC1	8.54813e-05	0.309343	0.268	0.226	1
ZBTB38	8.78967e-05	0.256937	0.339	0.299	1
ITGB1	0.000112359	0.287559	0.373	0.335	1
FOSB	0.00014919	0.300477	0.289	0.246	1
SLAMF6	0.000176038	0.276921	0.179	0.14	1
TMED3	0.000285559	-0.310562	0.11	0.154	1
PECAM1	0.000351637	0.275739	0.106	0.077	1
BZW1	0.000366626	0.295921	0.393	0.36	1
FLNA	0.000507127	0.253153	0.457	0.437	1
HIST1H1E	0.000760309	0.270638	0.169	0.136	1
CALCOCO2	0.000818918	-0.265752	0.213	0.27	1
ADD3	0.00200027	0.27402	0.311	0.282	1
SERPINA1	0.00240158	-0.485454	0.237	0.271	1
APOE	0.00258809	-0.430204	0.171	0.206	1
CASP1	0.00276325	0.301353	0.295	0.266	1
XRCC6	0.00363784	0.259315	0.47	0.45	1
CISH	0.00372611	-0.2535	0.3	0.342	1
SEC62	0.006576	0.27233	0.414	0.402	1
APOC2	0.00821224	-0.303255	0.135	0.165	1
TNF	0.0134578	0.305586	0.253	0.227	1
APOC1	0.025466	-0.416442	0.236	0.262	1
MACF1	0.0273734	0.259175	0.316	0.297	1
KLRC4	0.0330442	0.264203	0.111	0.093	1
HP	0.0549239	-0.329543	0.111	0.13	1
MT-ND6	0.0847171	0.399223	0.546	0.565	1
HSPA1A	0.0988394	-0.448754	0.252	0.278	1
ALB	0.303471	-0.596723	0.44	0.438	1
GBP1	0.393625	0.270462	0.245	0.244	1

## Sheet: Fig. 5b
Gene	p_val	avg_log2FC	pct.1	pct.2	p_val_adj
APOA2	3.45375e-152	3.01118	0.634	0.075	1.26411e-147
ALB	4.9857e-130	2.39453	0.675	0.168	1.82481e-125
XIST	9.27905e-101	-0.904859	0.042	0.281	3.39622e-96
TMSB4X	6.58854e-80	0.586016	0.997	0.993	2.41147e-75
CCL18	2.12519e-67	-1.5295	0.134	0.387	7.77842e-63
MT-CO1	3.75465e-67	-0.771067	0.963	0.993	1.37424e-62
APOC3	7.14152e-64	1.65456	0.376	0.055	2.61387e-59
RPS4Y1	4.92455e-59	0.882516	0.44	0.098	1.80244e-54
AL138963.4	5.60617e-58	-1.59213	0.239	0.487	2.05192e-53
RPS4X	2.18736e-54	-0.631122	0.88	0.916	8.00596e-50
MT-ND6	4.9868e-53	-1.17654	0.534	0.74	1.82522e-48
GPNMB	1.98031e-49	-1.61875	0.506	0.668	7.24813e-45
CHIT1	5.34533e-49	-1.22147	0.012	0.115	1.95645e-44
MTRNR2L12	2.17109e-47	-1.56472	0.819	0.916	7.94639e-43
AMBP	3.87207e-47	1.27073	0.264	0.022	1.41721e-42
PSAP	6.70881e-47	-0.761047	0.876	0.919	2.45549e-42
AL133415.1	5.35584e-45	-1.06312	0.103	0.285	1.96029e-40
GRN	2.07303e-44	-0.78967	0.768	0.831	7.58751e-40
CPVL	5.45238e-44	-0.879861	0.599	0.738	1.99563e-39
TTR	1.83904e-43	1.25439	0.239	0.016	6.73107e-39
RPS29	1.42619e-42	0.754137	0.774	0.626	5.22e-38
TMSB10	1.86425e-42	0.451001	0.981	0.959	6.82336e-38
RBP4	3.33665e-41	1.13518	0.296	0.058	1.22125e-36
HP	1.90163e-40	1.27372	0.261	0.038	6.96017e-36
ATP5F1E	2.20052e-40	0.531557	0.907	0.856	8.05412e-36
APOH	1.72946e-39	1.06968	0.223	0.017	6.33e-35
APOE	1.65767e-37	-1.06576	0.742	0.764	6.06723e-33
RNASE1	2.14087e-36	1.22766	0.578	0.349	7.8358e-32
ACP5	1.47125e-35	-1.30463	0.485	0.605	5.38492e-31
APOA1	1.52287e-35	1.15693	0.25	0.045	5.57385e-31
MT-CO3	1.03131e-34	-0.468961	0.939	0.995	3.77471e-30
VTN	2.14605e-33	1.02414	0.203	0.021	7.85476e-29
CDKN1A	2.3675e-33	0.837186	0.326	0.107	8.6653e-29
SERF2	1.88324e-32	0.375494	0.93	0.887	6.89286e-28
CTSS	5.60644e-32	-0.755602	0.776	0.836	2.05201e-27
CHCHD6	1.21952e-31	-0.80241	0.176	0.343	4.46358e-27
IGSF6	1.52923e-31	-0.674342	0.686	0.774	5.59714e-27
LSP1	2.537e-31	-0.786203	0.418	0.598	9.28568e-27
DDX3Y	1.03259e-30	0.450462	0.205	0.029	3.77939e-26
SPP1	2.28883e-30	1.5155	0.339	0.123	8.37733e-26
ATP5ME	1.20155e-29	0.638505	0.588	0.376	4.39778e-25
ARPC2	1.42356e-29	0.51346	0.797	0.695	5.21036e-25
RPL38	1.38116e-28	0.519764	0.769	0.651	5.05517e-24
CYP27A1	1.59693e-28	-0.994842	0.166	0.318	5.84493e-24
DUSP2	2.20719e-28	1.08361	0.351	0.158	8.07853e-24
JUND	2.91885e-28	0.733674	0.421	0.203	1.06833e-23
NDUFB1	3.37316e-28	0.575573	0.484	0.262	1.23461e-23
APOB	6.2157e-28	0.76148	0.161	0.01	2.27501e-23
CD74	7.11211e-28	-0.334401	0.977	0.982	2.6031e-23
TPM4	1.05903e-27	0.71169	0.52	0.312	3.87614e-23
CYP2E1	2.90732e-27	0.804454	0.162	0.013	1.06411e-22
CD37	6.23831e-27	-0.693205	0.503	0.626	2.28329e-22
FUCA1	9.72712e-27	-1.0296	0.406	0.513	3.56022e-22
CES1	1.41829e-26	1.04192	0.217	0.051	5.19109e-22
ATP6V0D2	1.68692e-26	-0.208761	0.018	0.094	6.1743e-22
CXCL9	2.50379e-26	1.83093	0.172	0.022	9.16414e-22
PLPP3	5.99366e-26	-0.336963	0.042	0.141	2.19374e-21
RHOB	1.76128e-25	0.710019	0.405	0.195	6.44646e-21
TF	2.07029e-25	0.960027	0.152	0.013	7.57746e-21
FN1	4.59624e-25	1.06295	0.173	0.026	1.68227e-20
LTA4H	4.64484e-25	-0.814411	0.307	0.449	1.70006e-20
SNX3	1.13658e-24	0.455718	0.497	0.279	4.16e-20
IFITM2	1.32269e-24	0.557828	0.58	0.366	4.84118e-20
MT-ND5	1.35254e-24	-0.490388	0.804	0.897	4.95044e-20
FGG	1.80127e-24	0.785351	0.186	0.035	6.59284e-20
CLU	2.03009e-24	0.749512	0.143	0.01	7.43033e-20
AOAH	2.05016e-24	-0.668882	0.353	0.493	7.50377e-20
CD14	2.15108e-24	-0.600924	0.669	0.75	7.87316e-20
GUK1	2.77045e-24	0.426212	0.545	0.338	1.01401e-19
NFKBIA	3.64621e-24	1.0826	0.613	0.476	1.33455e-19
APOC2	4.45604e-24	0.711754	0.305	0.116	1.63096e-19
MT-CYB	4.73625e-24	-0.250738	0.916	0.983	1.73351e-19
RPS27	8.00127e-24	0.354062	0.918	0.918	2.92854e-19
IFI27	1.48658e-23	1.41236	0.228	0.069	5.44103e-19
CD28	1.51953e-23	0.365646	0.157	0.02	5.56164e-19
FXYD5	2.68085e-23	-0.535894	0.682	0.757	9.81217e-19
C4orf48	4.11396e-23	0.38413	0.346	0.153	1.50575e-18
ITGAD	5.4066e-23	-0.561937	0.054	0.153	1.97887e-18
SOD2	5.44652e-23	0.775885	0.65	0.497	1.99348e-18
CPM	8.40221e-23	-0.871451	0.35	0.475	3.07529e-18
FCGR2B	9.25917e-23	-0.694245	0.138	0.274	3.38895e-18
AC011446.2	1.1547e-22	-0.458295	0.034	0.119	4.22633e-18
FGB	7.29805e-22	0.586274	0.182	0.041	2.67116e-17
HLA-DRB1	7.37456e-22	-0.249254	0.874	0.919	2.69916e-17
CD68	1.23371e-21	-0.473363	0.838	0.857	4.51551e-17
AKR1C1	1.69572e-21	0.622623	0.114	0.003	6.2065e-17
SRGN	3.26798e-21	0.631129	0.749	0.675	1.19611e-16
PFN1	3.53423e-21	0.42742	0.904	0.859	1.29356e-16
ASAH1	4.42658e-21	-0.598553	0.685	0.736	1.62017e-16
ORM1	6.03226e-21	0.723246	0.132	0.014	2.20787e-16
DRAM1	6.6304e-21	0.407997	0.235	0.08	2.42679e-16
MYL6	6.8926e-21	0.377447	0.885	0.856	2.52276e-16
NPC2	6.9059e-21	-0.305985	0.876	0.92	2.52763e-16
ATP5MD	7.22003e-21	0.477339	0.655	0.496	2.6426e-16
PDK4	9.88166e-21	-0.404016	0.328	0.488	3.61679e-16
RPL27A	1.34431e-20	0.433912	0.721	0.593	4.92031e-16
CD93	1.51223e-20	0.487916	0.317	0.141	5.53491e-16
SH3BGRL3	1.96546e-20	0.429182	0.881	0.806	7.19379e-16
SEC61G	3.05802e-20	0.497794	0.533	0.343	1.11927e-15
CD36	3.12544e-20	-0.635182	0.279	0.428	1.14394e-15
EIF5A	3.48776e-20	0.345657	0.445	0.253	1.27655e-15
HMGN1	3.93531e-20	0.274411	0.398	0.204	1.44036e-15
C6orf62	4.67388e-20	0.405171	0.404	0.221	1.71069e-15
HLA-DRB5	4.71098e-20	-0.316979	0.82	0.878	1.72427e-15
MAP1LC3B	6.83777e-20	0.38946	0.355	0.178	2.50269e-15
CEBPB	7.23633e-20	0.38867	0.254	0.094	2.64857e-15
MT-ATP8	7.7163e-20	1.58588	0.718	0.755	2.82424e-15
HEXA	8.13594e-20	-0.735167	0.467	0.556	2.97784e-15
SLIRP	1.04703e-19	0.377029	0.422	0.226	3.83222e-15
ROMO1	1.58031e-19	0.443828	0.54	0.355	5.78409e-15
AC008945.1	2.26944e-19	-0.894033	0.135	0.255	8.30638e-15
CREM	2.31726e-19	0.424401	0.268	0.11	8.48141e-15
PLEKHO1	4.50524e-19	0.366477	0.347	0.169	1.64896e-14
ITM2B	4.62185e-19	0.312538	0.799	0.74	1.69164e-14
TBXAS1	7.53807e-19	-0.649973	0.409	0.522	2.75901e-14
FGA	7.67448e-19	0.581278	0.155	0.033	2.80894e-14
SPRED1	9.74027e-19	0.428459	0.3	0.139	3.56504e-14
CHCHD10	1.45706e-18	0.253292	0.42	0.229	5.33299e-14
EEF2	2.3345e-18	-0.448346	0.741	0.767	8.54449e-14
AC092809.2	3.88098e-18	-0.226728	0.033	0.106	1.42048e-13
SLC25A6	4.44634e-18	-0.465909	0.703	0.745	1.62741e-13
SNRPG	4.81979e-18	0.502531	0.472	0.291	1.76409e-13
SUB1	5.93686e-18	0.496999	0.587	0.418	2.17295e-13
AIF1	8.51328e-18	0.359049	0.902	0.889	3.11595e-13
SMIM30	1.48901e-17	0.302792	0.276	0.123	5.44991e-13
EBI3	1.68563e-17	0.383851	0.261	0.11	6.16958e-13
ISCU	1.78258e-17	0.32306	0.47	0.281	6.52444e-13
SELENOW	2.25053e-17	0.455656	0.453	0.277	8.23717e-13
RPL21	2.43458e-17	0.214729	0.883	0.827	8.91082e-13
METRNL	2.55108e-17	0.410198	0.215	0.079	9.33719e-13
EFHD2	2.84958e-17	0.256626	0.334	0.166	1.04298e-12
RPL13	2.92638e-17	-0.265172	0.951	0.957	1.07108e-12
GC	2.98622e-17	0.49333	0.103	0.008	1.09299e-12
PLA2G7	3.00508e-17	-0.667027	0.436	0.538	1.09989e-12
SPG21	4.01727e-17	0.399242	0.374	0.205	1.47036e-12
CD47	4.023e-17	0.340895	0.299	0.144	1.47246e-12
OGFRL1	5.34968e-17	0.339203	0.264	0.116	1.95804e-12
ADH1B	5.65413e-17	0.517374	0.155	0.039	2.06947e-12
LPAR6	5.91883e-17	0.329751	0.327	0.161	2.16635e-12
HCST	6.41392e-17	0.546318	0.619	0.48	2.34756e-12
TMEM255A	8.07755e-17	-0.129725	0.012	0.062	2.95647e-12
CCL2	8.80622e-17	1.3196	0.278	0.136	3.22317e-12
STAB1	1.00082e-16	0.669401	0.45	0.287	3.6631e-12
PRELID1	1.03478e-16	0.299475	0.351	0.181	3.78738e-12
ABRACL	1.20606e-16	0.419943	0.469	0.297	4.41429e-12
TNF	1.2757e-16	0.734617	0.357	0.203	4.66918e-12
RPL10	1.61863e-16	-0.237046	0.97	0.95	5.92434e-12
ADA2	1.74036e-16	-0.585364	0.511	0.59	6.36989e-12
H3F3A	2.36015e-16	0.421146	0.844	0.774	8.63839e-12
MIF	2.67141e-16	0.481488	0.767	0.67	9.77762e-12
RPL36	2.90959e-16	0.256323	0.878	0.859	1.06494e-11
LGMN	3.31828e-16	-0.753245	0.66	0.679	1.21452e-11
LILRA6	3.31867e-16	0.254935	0.168	0.051	1.21467e-11
SCIN	4.06559e-16	-0.25614	0.027	0.089	1.48805e-11
ACTB	4.0779e-16	0.293943	0.995	0.983	1.49255e-11
C1orf54	4.16323e-16	0.438777	0.353	0.196	1.52379e-11
MCUR1	4.24146e-16	0.220753	0.193	0.068	1.55242e-11
GBP1	5.33464e-16	0.573836	0.331	0.174	1.95253e-11
TMA7	6.17529e-16	0.394559	0.69	0.565	2.26022e-11
CAPZB	6.75065e-16	0.486913	0.721	0.611	2.47081e-11
UBE2B	7.51118e-16	0.315221	0.396	0.232	2.74917e-11
CFB	1.08614e-15	0.450686	0.116	0.02	3.97538e-11
IFITM3	1.27868e-15	0.449497	0.77	0.657	4.68008e-11
CXCL8	1.3641e-15	1.31407	0.285	0.157	4.99274e-11
AZIN1-AS1	1.85477e-15	0.4057	0.148	0.041	6.78865e-11
ISG15	2.08797e-15	0.56763	0.321	0.168	7.64216e-11
KDELR2	2.10287e-15	0.261876	0.277	0.131	7.69672e-11
RPS27L	2.23629e-15	0.343843	0.552	0.382	8.18505e-11
AC007298.1	2.59753e-15	-0.101906	0.003	0.034	9.50722e-11
GBP2	3.77432e-15	0.294507	0.34	0.179	1.38144e-10
VMO1	4.0448e-15	0.309389	0.216	0.089	1.48044e-10
RPL5	4.25354e-15	-0.370215	0.808	0.832	1.55684e-10
COX6C	4.64829e-15	0.408442	0.672	0.545	1.70132e-10
IL32	5.22142e-15	0.448126	0.162	0.05	1.91109e-10
CLEC10A	6.86191e-15	-0.500971	0.138	0.242	2.51153e-10
NDUFA3	7.95364e-15	0.406241	0.556	0.39	2.91111e-10
RPS20	8.98435e-15	0.439252	0.669	0.551	3.28836e-10
OTOA	1.02253e-14	-0.476167	0.339	0.463	3.74257e-10
GPR34	1.07161e-14	0.410935	0.427	0.275	3.92221e-10
PPT1	1.15791e-14	-0.600204	0.567	0.632	4.23805e-10
FKBP1A	1.32756e-14	0.435109	0.604	0.453	4.85901e-10
SNRPE	1.47552e-14	0.281753	0.285	0.14	5.40054e-10
ETS2	1.81273e-14	0.233532	0.263	0.124	6.63478e-10
NBPF1	1.8496e-14	-0.358996	0.112	0.207	6.7697e-10
COX17	1.97496e-14	0.335986	0.427	0.263	7.22854e-10
ARL4C	2.0982e-14	0.425969	0.241	0.113	7.67961e-10
FCGBP	2.12313e-14	0.509219	0.118	0.025	7.77087e-10
RPL9	2.1753e-14	0.224886	0.863	0.821	7.96183e-10
SYNC	2.17721e-14	-0.349744	0.066	0.145	7.96879e-10
CDC42SE2	2.50362e-14	0.212177	0.225	0.097	9.1635e-10
PIK3AP1	2.67672e-14	0.297796	0.331	0.183	9.79705e-10
RUNX1	2.87607e-14	0.248079	0.235	0.106	1.05267e-09
STARD3NL	3.16247e-14	0.284849	0.239	0.109	1.15749e-09
ABCC5	3.27131e-14	-0.554178	0.253	0.357	1.19733e-09
AKR1B1	3.67463e-14	-0.493339	0.46	0.545	1.34495e-09
PER1	3.948e-14	0.315755	0.237	0.109	1.44501e-09
KNG1	4.24544e-14	0.359892	0.076	0.003	1.55387e-09
A2M	4.40821e-14	-0.75702	0.575	0.61	1.61345e-09
ATP5F1D	4.455e-14	0.196872	0.311	0.16	1.63058e-09
GNB2	5.87196e-14	0.288142	0.371	0.208	2.1492e-09
MRPL33	6.40205e-14	0.358588	0.286	0.148	2.34322e-09
GAPDH	7.04096e-14	0.386649	0.922	0.87	2.57706e-09
TTYH3	7.37633e-14	0.290581	0.34	0.191	2.69981e-09
EIF1AY	7.50378e-14	0.221377	0.106	0.02	2.74646e-09
RARRES2	8.7778e-14	0.540355	0.103	0.018	3.21276e-09
CXCL10	8.89288e-14	1.76712	0.129	0.035	3.25488e-09
GSN	9.47355e-14	0.488945	0.56	0.428	3.46742e-09
CAB39	9.68955e-14	0.251525	0.252	0.12	3.54647e-09
CD40	9.86083e-14	0.318008	0.229	0.105	3.60916e-09
GNAI2	1.05977e-13	0.391871	0.606	0.473	3.87887e-09
SERPINC1	1.17838e-13	0.386174	0.073	0.003	4.313e-09
CTDNEP1	1.41105e-13	0.284613	0.279	0.141	5.16457e-09
ZFP36L2	1.51905e-13	0.333361	0.51	0.346	5.55989e-09
CYB5D1	1.61883e-13	0.227629	0.117	0.027	5.92509e-09
NAPRT	1.62118e-13	0.240699	0.202	0.085	5.93367e-09
RPL27	1.81284e-13	0.314597	0.774	0.711	6.63516e-09
POLR2J	1.97256e-13	0.18792	0.258	0.127	7.21978e-09
BOLA3	2.04695e-13	0.275991	0.206	0.088	7.49202e-09
RPS17	2.25459e-13	0.401199	0.659	0.534	8.25203e-09
TLNRD1	2.41684e-13	0.187416	0.117	0.027	8.84586e-09
LGALS3	2.47671e-13	-0.567003	0.744	0.771	9.065e-09
PSME2	2.66428e-13	0.488801	0.612	0.478	9.75152e-09
QKI	2.67557e-13	0.298511	0.391	0.237	9.79284e-09
KLF2	2.69053e-13	0.296849	0.223	0.102	9.84761e-09
ELOC	3.01157e-13	0.331397	0.401	0.251	1.10227e-08
FDX1	3.12524e-13	0.317321	0.164	0.06	1.14387e-08
CYP3A4	3.16559e-13	0.402427	0.077	0.005	1.15864e-08
AC103591.3	3.42998e-13	0.326751	0.117	0.029	1.25541e-08
HES1	3.96234e-13	0.232059	0.117	0.029	1.45026e-08
RRP12	3.98644e-13	-0.45668	0.076	0.153	1.45908e-08
ATP1B3	4.04438e-13	0.440249	0.372	0.232	1.48028e-08
RPL23	4.06423e-13	0.367445	0.676	0.567	1.48755e-08
MAF	4.0797e-13	0.411464	0.461	0.319	1.49321e-08
LYN	4.37266e-13	0.263015	0.353	0.204	1.60044e-08
SAMSN1	4.42028e-13	0.363976	0.408	0.254	1.61787e-08
RPL37	4.64942e-13	0.263274	0.913	0.907	1.70174e-08
AHNAK	5.56546e-13	-0.667675	0.516	0.581	2.03701e-08
VAMP5	5.76726e-13	0.413786	0.477	0.329	2.11088e-08
UGT2B4	6.28792e-13	0.367004	0.067	0.001	2.30144e-08
FCMR	6.33727e-13	-0.298605	0.044	0.109	2.31951e-08
RPL39	6.47008e-13	0.273469	0.933	0.932	2.36812e-08
UBL5	6.51302e-13	0.380213	0.668	0.551	2.38383e-08
PET100	6.54739e-13	0.265192	0.418	0.263	2.39641e-08
AHSG	7.22974e-13	0.458569	0.077	0.007	2.64616e-08
GNA13	7.53008e-13	0.266416	0.254	0.128	2.75608e-08
RPS21	8.17341e-13	0.252186	0.848	0.825	2.99155e-08
RPS14	8.76934e-13	-0.264124	0.924	0.932	3.20967e-08
SERPINE1	9.00796e-13	0.821971	0.076	0.007	3.297e-08
KCTD12	9.48585e-13	0.233233	0.518	0.36	3.47191e-08
SPINK1	9.53974e-13	0.496427	0.069	0.003	3.49164e-08
NDUFB3	9.92829e-13	0.321272	0.386	0.237	3.63385e-08
SERPINA3	1.01351e-12	0.406908	0.084	0.01	3.70954e-08
DBI	1.02103e-12	0.28711	0.699	0.552	3.73705e-08
CDC42	1.08664e-12	0.28123	0.643	0.497	3.97722e-08
RPL35	1.2219e-12	0.258774	0.861	0.821	4.47227e-08
CCL8	1.50057e-12	0.933545	0.112	0.029	5.49223e-08
IL6ST	1.542e-12	0.212503	0.213	0.096	5.64386e-08
MGLL	1.66625e-12	-0.626405	0.365	0.446	6.09864e-08
APOC1	1.70631e-12	-0.680414	0.805	0.776	6.24528e-08
TMEM160	1.86826e-12	0.194258	0.259	0.128	6.83801e-08
PPIA	2.2626e-12	0.281224	0.884	0.827	8.28136e-08
PPP1CB	2.31581e-12	0.213067	0.345	0.2	8.47611e-08
H2AFV	2.42925e-12	0.210734	0.284	0.152	8.89131e-08
RANBP1	2.49852e-12	0.190026	0.269	0.14	9.14484e-08
RBIS	2.60529e-12	0.277886	0.412	0.258	9.53562e-08
MIR4435-2HG	2.77602e-12	0.199507	0.137	0.045	1.01605e-07
ARF6	2.92905e-12	0.254486	0.264	0.137	1.07206e-07
RAC1	2.94728e-12	0.126894	0.524	0.36	1.07873e-07
CITED2	3.29644e-12	0.441997	0.322	0.192	1.20653e-07
VOPP1	3.35706e-12	0.207974	0.282	0.151	1.22872e-07
AKR1C3	3.39909e-12	0.329407	0.074	0.007	1.2441e-07
NAA38	3.42345e-12	0.219119	0.394	0.245	1.25302e-07
NIPSNAP2	3.54621e-12	0.229575	0.229	0.11	1.29795e-07
CYTH4	3.61242e-12	0.244159	0.402	0.25	1.32218e-07
HULC	3.66655e-12	0.320657	0.092	0.017	1.342e-07
RHOC	4.4697e-12	0.375413	0.405	0.264	1.63595e-07
FAM118A	5.17627e-12	-0.34271	0.053	0.119	1.89457e-07
MTSS1	5.25686e-12	0.307154	0.306	0.171	1.92406e-07
SH2B3	5.36224e-12	0.189737	0.303	0.166	1.96263e-07
SRSF3	5.36542e-12	0.291987	0.469	0.312	1.9638e-07
ARHGAP4	5.5724e-12	0.323197	0.41	0.263	2.03955e-07
GSTM1	5.61848e-12	0.171187	0.101	0.022	2.05642e-07
SUMO1	5.73145e-12	0.295702	0.387	0.242	2.09777e-07
GATM	6.12889e-12	0.461612	0.423	0.283	2.24323e-07
AC026785.2	6.27359e-12	-0.122584	0.011	0.048	2.2962e-07
PLAAT4	6.28986e-12	0.340551	0.352	0.211	2.30215e-07
CST3	6.41651e-12	0.229624	0.908	0.918	2.34851e-07
RPL37A	6.49925e-12	0.240199	0.861	0.848	2.37879e-07
RAP1A	6.56825e-12	0.351176	0.496	0.344	2.40404e-07
SMIM4	6.72091e-12	0.205654	0.238	0.119	2.45992e-07
AKR1C2	7.68697e-12	0.30904	0.067	0.004	2.81351e-07
HLA-DQA2	7.77232e-12	-0.323474	0.516	0.62	2.84475e-07
USP9Y	7.781e-12	0.149032	0.079	0.01	2.84792e-07
C18orf32	8.74988e-12	0.190359	0.376	0.232	3.20254e-07
HLA-DPA1	8.82186e-12	-0.186373	0.909	0.949	3.22889e-07
TMEM123	8.94523e-12	0.295199	0.472	0.318	3.27404e-07
RGCC	9.02361e-12	0.509633	0.112	0.031	3.30273e-07
COX16	9.60224e-12	0.211393	0.365	0.221	3.51452e-07
TSPAN33	9.91367e-12	0.18537	0.106	0.026	3.6285e-07
GSTA1	1.00779e-11	0.299188	0.066	0.004	3.68863e-07
EHBP1L1	1.17217e-11	0.228366	0.224	0.111	4.29024e-07
SAT1	1.22784e-11	-0.279983	0.9	0.911	4.494e-07
CMIP	1.35314e-11	0.210751	0.226	0.111	4.95263e-07
PRAP1	1.35781e-11	0.326089	0.06	0.001	4.96973e-07
UBE2E2	1.40291e-11	0.273836	0.253	0.135	5.13481e-07
CFL1	1.63182e-11	0.272401	0.88	0.843	5.97261e-07
PSMA4	1.68164e-11	0.218295	0.379	0.238	6.15497e-07
MAPKAPK2	1.69887e-11	0.204988	0.196	0.088	6.21802e-07
FAM49B	1.78251e-11	0.258762	0.477	0.334	6.52415e-07
DYNLRB1	1.80128e-11	0.0893956	0.139	0.048	6.59286e-07
IER5	1.81175e-11	0.303767	0.237	0.122	6.63119e-07
HNMT	1.85345e-11	0.360328	0.507	0.364	6.7838e-07
CSK	1.89103e-11	0.19826	0.355	0.212	6.92135e-07
BRI3	1.90241e-11	0.233851	0.385	0.243	6.96302e-07
DPEP2	1.95261e-11	-0.386362	0.15	0.238	7.14673e-07
SAA1	2.02496e-11	0.312609	0.072	0.008	7.41157e-07
CENPX	2.03757e-11	0.257135	0.229	0.114	7.45771e-07
COLGALT1	2.07924e-11	0.157036	0.283	0.154	7.61021e-07
ATP5PD	2.08433e-11	0.330118	0.592	0.448	7.62887e-07
SNHG5	2.09586e-11	0.156737	0.271	0.147	7.67106e-07
WIPI2	2.1457e-11	0.233403	0.194	0.089	7.85349e-07
CCDC85B	2.1792e-11	0.19046	0.263	0.14	7.97608e-07
IGSF21	2.22273e-11	0.151515	0.114	0.033	8.13542e-07
RAD23A	2.33035e-11	0.205623	0.47	0.323	8.52931e-07
GLUL	2.38921e-11	0.484857	0.773	0.696	8.74476e-07
ORM2	2.40942e-11	0.356397	0.066	0.005	8.81871e-07
RPL23A	2.46941e-11	0.206754	0.826	0.771	9.0383e-07
TRMT1	2.47529e-11	0.272955	0.27	0.148	9.05981e-07
ALOX15B	2.49068e-11	-0.154976	0.024	0.072	9.11613e-07
PTPN12	2.60009e-11	0.243078	0.19	0.086	9.51659e-07
HIST1H1E	2.71586e-11	-0.408179	0.137	0.225	9.94031e-07
CAPZA1	2.72352e-11	0.247327	0.415	0.277	9.96834e-07
HLA-DMA	2.93386e-11	-0.298011	0.761	0.801	1.07382e-06
ITGB2	2.94534e-11	-0.363053	0.691	0.72	1.07802e-06
RB1	2.9943e-11	0.250017	0.4	0.258	1.09594e-06
RPLP2	3.0323e-11	0.23705	0.888	0.865	1.10985e-06
GADD45GIP1	3.05558e-11	0.206	0.312	0.179	1.11837e-06
ARHGEF10L	3.06446e-11	0.248431	0.148	0.058	1.12162e-06
UQCRFS1	3.10068e-11	0.254835	0.38	0.24	1.13488e-06
VIM	3.24878e-11	-0.342146	0.874	0.895	1.18908e-06
NDUFA1	3.34288e-11	0.309502	0.633	0.505	1.22353e-06
CMTM3	3.34698e-11	0.172903	0.248	0.131	1.22503e-06
SFT2D1	3.51796e-11	0.26035	0.385	0.245	1.28761e-06
DEK	3.54268e-11	0.321126	0.465	0.315	1.29666e-06
PNPLA3	3.55781e-11	-0.102176	0.007	0.038	1.3022e-06
SRP9	3.64773e-11	0.327066	0.387	0.25	1.3351e-06
CD52	4.06207e-11	-0.605894	0.265	0.365	1.48676e-06
HLA-DRA	4.28229e-11	-0.270245	0.933	0.97	1.56736e-06
MAN2B1	4.41861e-11	-0.418666	0.542	0.598	1.61726e-06
HPCAL1	4.55995e-11	0.189972	0.203	0.097	1.66899e-06
S100A13	4.59279e-11	0.266727	0.11	0.031	1.68101e-06
CAMK1	4.60678e-11	0.269767	0.183	0.082	1.68613e-06
RACK1	4.79177e-11	-0.251779	0.852	0.874	1.75384e-06
MAPK1	4.82929e-11	0.168494	0.209	0.102	1.76757e-06
SF3B6	5.77959e-11	0.347312	0.394	0.254	2.11539e-06
GALNTL6	5.88532e-11	-0.0666408	0.003	0.025	2.15409e-06
LYSMD2	6.06913e-11	0.124775	0.149	0.058	2.22136e-06
TAP1	6.14499e-11	0.3399	0.245	0.132	2.24913e-06
SLC25A39	6.42226e-11	0.201601	0.318	0.188	2.35061e-06
STX12	6.50955e-11	0.210985	0.298	0.168	2.38256e-06
RPL3	7.03884e-11	-0.27114	0.86	0.891	2.57628e-06
COLEC12	8.12132e-11	0.23274	0.123	0.042	2.97248e-06
COX6B1	8.30487e-11	0.316569	0.76	0.669	3.03966e-06
CEBPD	8.36388e-11	0.338779	0.351	0.221	3.06127e-06
HSBP1	8.5942e-11	0.30301	0.547	0.408	3.14556e-06
PTP4A2	8.8273e-11	0.195031	0.335	0.203	3.23088e-06
IGLV2-14	9.02181e-11	0.953355	0.066	0.007	3.30207e-06
UQCRB	9.17706e-11	0.244645	0.726	0.611	3.35889e-06
IFI44L	9.52579e-11	0.284573	0.201	0.098	3.48653e-06
COTL1	1.12329e-10	0.292411	0.459	0.317	4.11134e-06
DNASE2B	1.27275e-10	-0.147504	0.031	0.081	4.6584e-06
MARCKS	1.2794e-10	0.445314	0.609	0.534	4.68273e-06
GM2A	1.35948e-10	-0.574046	0.346	0.424	4.97582e-06
CDV3	1.36525e-10	0.189432	0.241	0.13	4.99697e-06
IGLV2-11	1.40451e-10	-0.0964254	0.002	0.022	5.14065e-06
ARRDC3	1.59443e-10	0.220334	0.148	0.059	5.83578e-06
GAMT	1.61082e-10	0.222923	0.094	0.024	5.89576e-06
IER3IP1	1.71666e-10	0.328283	0.301	0.179	6.28315e-06
BNIP3	1.85144e-10	0.279614	0.178	0.082	6.77646e-06
PRKACA	1.97635e-10	0.116295	0.157	0.064	7.23364e-06
ARPP19	1.99272e-10	0.209327	0.236	0.124	7.29357e-06
CDK2AP1	2.01418e-10	0.17349	0.147	0.058	7.3721e-06
SPCS3	2.03108e-10	0.263664	0.377	0.241	7.43396e-06
STX11	2.042e-10	0.202347	0.225	0.116	7.47393e-06
STAT1	2.36018e-10	0.567912	0.5	0.39	8.6385e-06
DENND4C	2.3626e-10	-0.515109	0.205	0.284	8.64734e-06
CAMTA1	2.37595e-10	0.270858	0.295	0.175	8.6962e-06
TNFAIP3	2.52127e-10	0.721919	0.421	0.309	9.2281e-06
SEM1	2.55338e-10	0.218054	0.543	0.398	9.34563e-06
COX5B	2.57641e-10	0.334505	0.727	0.62	9.4299e-06
RAP2A	2.59656e-10	0.150553	0.176	0.079	9.50368e-06
RHOQ	2.73348e-10	0.166573	0.268	0.152	1.00048e-05
HPX	2.85682e-10	0.279939	0.053	0.001	1.04563e-05
DBNDD2	2.96064e-10	0.169859	0.296	0.17	1.08362e-05
POMP	3.01975e-10	0.327094	0.647	0.542	1.10526e-05
NDUFS6	3.35832e-10	0.255258	0.481	0.331	1.22918e-05
ZBTB7A	3.66701e-10	0.181724	0.142	0.058	1.34216e-05
ADM	3.72433e-10	0.32747	0.109	0.035	1.36314e-05
NDUFB6	3.86033e-10	0.223636	0.351	0.221	1.41292e-05
EIF1AX	4.01874e-10	0.281407	0.338	0.211	1.4709e-05
ERO1A	4.2161e-10	0.124014	0.161	0.071	1.54313e-05
LSM3	4.47583e-10	0.263555	0.37	0.24	1.6382e-05
CNRIP1	4.50588e-10	0.148836	0.167	0.075	1.6492e-05
PTPA	4.57485e-10	0.136091	0.2	0.098	1.67444e-05
TSPAN15	4.83115e-10	0.12465	0.122	0.043	1.76825e-05
RPS11	4.94899e-10	0.288252	0.758	0.7	1.81138e-05
NCOA4	4.99983e-10	-0.411483	0.546	0.601	1.82999e-05
CD59	5.06951e-10	-0.472234	0.46	0.516	1.85549e-05
COL4A2-AS2	5.22127e-10	-0.0637957	0.002	0.022	1.91104e-05
RPLP0	5.30972e-10	-0.225142	0.877	0.885	1.94341e-05
PAH	5.61588e-10	0.301581	0.051	0.001	2.05547e-05
CKS2	5.76593e-10	0.260756	0.211	0.109	2.11039e-05
RPL22L1	5.86978e-10	0.239991	0.368	0.234	2.1484e-05
MMP24OS	5.99225e-10	0.14852	0.203	0.101	2.19322e-05
FAAP20	6.10476e-10	0.0922667	0.211	0.107	2.2344e-05
MYL12A	6.33101e-10	0.321254	0.719	0.619	2.31721e-05
GLRX3	6.35214e-10	0.215645	0.213	0.111	2.32495e-05
AC110995.1	6.6987e-10	0.343311	0.156	0.068	2.45179e-05
LY96	6.73713e-10	0.298774	0.549	0.41	2.46586e-05
PLA2G4C	6.81631e-10	0.169112	0.082	0.018	2.49484e-05
C4orf3	6.96466e-10	0.231737	0.545	0.403	2.54914e-05
ANAPC16	7.15073e-10	0.24783	0.428	0.298	2.61724e-05
MGST1	7.21874e-10	0.364726	0.133	0.054	2.64213e-05
TM9SF3	7.7607e-10	0.115247	0.192	0.094	2.8405e-05
RNASET2	7.79528e-10	-0.338187	0.688	0.725	2.85315e-05
PAIP2	7.96849e-10	0.213194	0.415	0.279	2.91655e-05
ACAP2	8.11291e-10	0.0718497	0.383	0.238	2.9694e-05
HSPE1	8.23316e-10	0.427211	0.514	0.382	3.01342e-05
GNB1	8.42664e-10	0.17155	0.357	0.226	3.08424e-05
FOSL2	8.67517e-10	0.246223	0.139	0.058	3.1752e-05
TPD52	8.71645e-10	0.248369	0.111	0.038	3.19031e-05
MAFF	9.33187e-10	0.180092	0.108	0.035	3.41556e-05
SUMO3	9.44939e-10	0.314862	0.41	0.276	3.45857e-05
APCS	9.6251e-10	0.288745	0.067	0.01	3.52288e-05
YBX3	9.70886e-10	0.195809	0.284	0.168	3.55354e-05
COX20	9.72873e-10	0.220111	0.26	0.149	3.56081e-05
LSM5	9.92156e-10	0.183772	0.279	0.162	3.63139e-05
MPC2	1.04692e-09	0.322576	0.298	0.182	3.83184e-05
PHACTR1	1.07067e-09	-0.400259	0.245	0.338	3.91874e-05
BTG1	1.12399e-09	0.495958	0.456	0.331	4.11391e-05
LIPA	1.21574e-09	-0.440959	0.659	0.698	4.44972e-05
IGKC	1.25596e-09	0.354016	0.078	0.017	4.59693e-05
SPPL2A	1.269e-09	0.111889	0.291	0.17	4.64467e-05
CALHM6	1.28011e-09	0.376499	0.398	0.275	4.68535e-05
PCBP2	1.42105e-09	0.223246	0.68	0.548	5.20119e-05
RBX1	1.42638e-09	0.226023	0.554	0.414	5.2207e-05
GTF2H5	1.43164e-09	0.189361	0.289	0.171	5.23994e-05
RHEB	1.50624e-09	0.243995	0.369	0.245	5.513e-05
RAB5IF	1.53967e-09	0.118583	0.231	0.124	5.63536e-05
GBP5	1.656e-09	0.379568	0.206	0.11	6.06112e-05
RAB32	1.68761e-09	0.17265	0.301	0.181	6.17681e-05
RPL12	1.7097e-09	-0.212054	0.928	0.933	6.25766e-05
TRA2B	1.74649e-09	0.22204	0.365	0.243	6.39234e-05
EIF3J	1.76408e-09	0.221676	0.218	0.116	6.45671e-05
C1orf43	1.792e-09	0.261545	0.46	0.323	6.5589e-05
LRCH4	1.80447e-09	0.1395	0.156	0.068	6.60453e-05
AL021155.5	1.81726e-09	0.225512	0.207	0.107	6.65135e-05
CCND1	1.93499e-09	0.217607	0.168	0.079	7.08225e-05
EIF1	1.9418e-09	-0.207315	0.886	0.897	7.10716e-05
DUSP1	1.9538e-09	0.664021	0.641	0.577	7.15111e-05
NAIP	1.96852e-09	-0.465333	0.458	0.518	7.205e-05
NECTIN2	1.99901e-09	0.232362	0.196	0.101	7.31659e-05
FGL1	1.99969e-09	0.319685	0.061	0.008	7.31908e-05
ZFYVE26	2.00694e-09	-0.281171	0.098	0.169	7.34559e-05
HLA-DPB1	2.05403e-09	-0.138301	0.9	0.944	7.51794e-05
AKR1B10	2.08213e-09	0.307352	0.045	0	7.62082e-05
MIDN	2.11168e-09	0.210081	0.205	0.107	7.72897e-05
TRAPPC5	2.12548e-09	0.298176	0.557	0.433	7.77948e-05
UBA52	2.13631e-09	0.21472	0.862	0.81	7.81909e-05
H1FX	2.18308e-09	0.150548	0.129	0.051	7.99029e-05
TOMM5	2.21712e-09	0.23836	0.384	0.259	8.11488e-05
SCO2	2.22724e-09	0.220525	0.177	0.086	8.15191e-05
TMEM183A	2.24937e-09	0.211398	0.206	0.109	8.23293e-05
GLUD1	2.31283e-09	0.10731	0.222	0.12	8.4652e-05
ZFAND5	2.36755e-09	0.375198	0.462	0.346	8.66548e-05
LILRA4	2.3919e-09	-0.156855	0.027	0.071	8.75461e-05
MBD2	2.47723e-09	0.134547	0.172	0.081	9.06689e-05
CARD16	2.62278e-09	0.293131	0.477	0.339	9.59965e-05
HPGDS	2.63211e-09	0.294611	0.107	0.037	9.6338e-05
FMNL2	2.8082e-09	0.159109	0.242	0.136	0.000102783
NFIL3	2.89418e-09	0.17552	0.055	0.005	0.00010593
CD80	2.99203e-09	0.116816	0.067	0.012	0.000109511
ALDH1L1	3.09096e-09	0.23575	0.044	0	0.000113132
F5	3.09096e-09	0.290034	0.044	0	0.000113132
RPL14	3.11045e-09	-0.214395	0.873	0.901	0.000113846
CBX3	3.38831e-09	0.166413	0.326	0.203	0.000124016
RBMS1	3.4265e-09	0.167964	0.308	0.186	0.000125413
DCXR	3.46022e-09	0.353749	0.336	0.216	0.000126648
F13A1	3.46637e-09	0.280489	0.395	0.268	0.000126873
MCUB	3.54208e-09	0.13931	0.171	0.082	0.000129644
SNU13	3.63889e-09	0.279117	0.448	0.308	0.000133187
FCGR2A	3.72915e-09	0.310104	0.564	0.454	0.000136491
PPIC	3.77338e-09	0.167157	0.064	0.01	0.000138109
JDP2	3.78272e-09	0.108736	0.134	0.056	0.000138452
ARPC3	3.84197e-09	0.226461	0.846	0.812	0.00014062
ALOX5AP	3.87354e-09	0.159347	0.182	0.092	0.000141776
C3	3.88598e-09	0.0485875	0.202	0.107	0.000142231
CKS1B	3.98515e-09	0.208254	0.128	0.051	0.00014586
IL4I1	3.99154e-09	0.440458	0.185	0.098	0.000146094
NMI	4.00153e-09	0.145847	0.234	0.127	0.00014646
NDUFA4	4.00495e-09	0.302994	0.684	0.609	0.000146585
COP1	4.20209e-09	0.179729	0.139	0.059	0.000153801
TNFSF13B	4.27629e-09	0.382582	0.485	0.368	0.000156516
BCL3	4.52772e-09	0.152035	0.101	0.033	0.000165719
UBD	4.69303e-09	0.323326	0.061	0.009	0.00017177
NDUFC1	4.9194e-09	0.288553	0.452	0.321	0.000180055
RPS25	5.04927e-09	0.204963	0.884	0.851	0.000184808
IGKV1-5	5.23386e-09	1.02243	0.048	0.003	0.000191564
KHDRBS1	5.25059e-09	0.187247	0.316	0.196	0.000192177
PPP2CB	5.36292e-09	0.121548	0.128	0.051	0.000196288
SOCS3	5.40109e-09	0.37657	0.158	0.077	0.000197685
TPMT	5.42604e-09	0.148603	0.193	0.098	0.000198599
PPP3R1	5.51067e-09	0.147566	0.138	0.059	0.000201696
PPP1R12C	5.52666e-09	0.105806	0.099	0.033	0.000202281
VAMP3	5.55261e-09	0.253515	0.331	0.209	0.000203231
CYFIP1	5.84572e-09	-0.365702	0.498	0.543	0.000213959
WDR82	5.88016e-09	0.124969	0.19	0.096	0.00021522
ATP5MPL	5.97364e-09	0.328406	0.576	0.446	0.000218641
LGALS2	6.3702e-09	-0.357222	0.126	0.205	0.000233156
TBCA	6.49216e-09	0.266507	0.518	0.384	0.00023762
H19	6.51583e-09	0.313724	0.065	0.012	0.000238486
UBE2F	6.90201e-09	0.191562	0.321	0.202	0.00025262
CYB5R4	7.24693e-09	0.144693	0.217	0.118	0.000265245
STMP1	7.41118e-09	0.269205	0.41	0.285	0.000271257
ACTR2	7.62503e-09	0.29976	0.6	0.471	0.000279084
BEST1	7.69206e-09	-0.491262	0.162	0.237	0.000281537
SNRPF	8.19051e-09	0.167689	0.303	0.187	0.000299781
MT-ND3	8.28508e-09	0.929445	0.877	0.954	0.000303242
AC245014.3	8.33158e-09	0.317634	0.225	0.131	0.000304944
SLC43A3	8.54148e-09	0.1827	0.244	0.141	0.000312627
MAP2K3	8.62698e-09	0.190418	0.144	0.065	0.000315756
SERPINB9	8.80212e-09	0.201225	0.208	0.113	0.000322166
VCAM1	8.89946e-09	-0.721331	0.19	0.271	0.000325729
MKNK2	9.06189e-09	0.146025	0.195	0.102	0.000331674
KDM5D	9.27741e-09	0.102996	0.057	0.008	0.000339562
HECA	9.36397e-09	0.206562	0.124	0.051	0.000342731
NAMPT	9.99077e-09	0.491738	0.491	0.382	0.000365672
NEK7	1.00406e-08	0.13434	0.119	0.047	0.000367496
SH3D21	1.0165e-08	-0.175117	0.043	0.093	0.00037205
SIGLEC8	1.01731e-08	-0.116559	0.024	0.064	0.000372347
CREB5	1.03974e-08	0.132348	0.134	0.056	0.000380554
MAP2K2	1.04018e-08	0.160477	0.15	0.068	0.000380718
PTBP1	1.04616e-08	0.169065	0.255	0.151	0.000382903
UBE2Z	1.05285e-08	0.149441	0.161	0.077	0.000385353
ITFG1	1.12307e-08	0.161603	0.185	0.096	0.000411054
SGPP1	1.14392e-08	0.130569	0.113	0.043	0.000418685
NDUFA2	1.16065e-08	0.287484	0.519	0.387	0.000424809
MKNK1	1.17227e-08	0.19441	0.305	0.19	0.000429064
STOM	1.25663e-08	0.172394	0.317	0.203	0.000459937
PLEKHG2	1.30511e-08	0.140178	0.083	0.024	0.000477682
AC027682.3	1.30983e-08	-0.0860436	0.008	0.034	0.000479412
CPEB4	1.3526e-08	0.144494	0.216	0.118	0.000495066
THORLNC	1.3537e-08	-0.0290415	0	0.012	0.000495468
BLOC1S1	1.39311e-08	0.241566	0.693	0.586	0.000509894
TMEM14B	1.40036e-08	0.266488	0.441	0.315	0.000512545
MAPRE1	1.44338e-08	0.17389	0.333	0.212	0.000528293
CLDND1	1.45048e-08	0.120797	0.168	0.082	0.000530889
XBP1	1.54027e-08	0.142854	0.293	0.183	0.000563755
ZSCAN16-AS1	1.55926e-08	0.142974	0.2	0.11	0.000570704
CAPG	1.64226e-08	-0.647761	0.551	0.573	0.000601085
RAB31	1.67654e-08	0.200564	0.478	0.347	0.000613629
IMPAD1	1.69716e-08	0.110058	0.076	0.02	0.000621177
FAM120A	1.70099e-08	0.187205	0.316	0.2	0.000622578
EIF4A3	1.71362e-08	0.160887	0.278	0.17	0.000627201
PABPN1	1.73462e-08	0.128568	0.229	0.128	0.000634887
SULT2A1	1.76513e-08	0.244611	0.046	0.003	0.000646055
ZCRB1	1.76586e-08	0.137758	0.243	0.141	0.000646323
CWC15	1.82546e-08	0.152038	0.304	0.191	0.000668137
RAB4A	1.93104e-08	0.147475	0.211	0.116	0.00070678
UTY	1.94225e-08	0.113228	0.051	0.005	0.000710884
GPX2	1.99847e-08	0.218121	0.048	0.004	0.000731461
CCL13	2.01802e-08	0.434315	0.066	0.014	0.000738614
AL590560.2	2.03198e-08	-0.0372939	0.002	0.02	0.000743724
SNF8	2.06021e-08	0.140348	0.19	0.099	0.000754059
RALGDS	2.06799e-08	0.209334	0.18	0.094	0.000756906
TRIM8	2.1435e-08	0.127465	0.122	0.051	0.000784544
CDK6	2.25642e-08	0.178492	0.199	0.109	0.000825872
LAMTOR3	2.26513e-08	0.0415	0.234	0.132	0.000829059
CLEC7A	2.29642e-08	0.160206	0.418	0.289	0.000840513
FAM214B	2.3537e-08	0.0820561	0.104	0.038	0.000861477
MICOS10	2.50144e-08	0.277201	0.577	0.459	0.000915551
HPRT1	2.50799e-08	0.22022	0.234	0.136	0.000917948
ZBTB4	2.56609e-08	0.162926	0.134	0.059	0.000939215
NKG7	2.57342e-08	-0.0553143	0.028	0.071	0.000941898
IGLV2-8	2.81901e-08	0.863225	0.042	0.001	0.00103179
LYPLA1	2.89919e-08	0.275198	0.302	0.192	0.00106113
SMIM26	2.90867e-08	0.229912	0.381	0.251	0.0010646
NADK	2.95668e-08	0.193089	0.262	0.161	0.00108217
TNFRSF1B	3.0069e-08	0.193481	0.45	0.322	0.00110056
RAB21	3.27852e-08	0.10669	0.138	0.063	0.00119997
AP3S1	3.29778e-08	0.167026	0.314	0.204	0.00120702
GPCPD1	3.30067e-08	0.00322405	0.227	0.127	0.00120808
CMC2	3.3423e-08	0.171555	0.23	0.132	0.00122332
CCDC28A	3.46063e-08	0.207554	0.197	0.107	0.00126662
SH3BP2	3.48724e-08	0.173816	0.315	0.2	0.00127637
MAZ	3.59486e-08	0.192568	0.193	0.106	0.00131575
CSRP1	3.61068e-08	0.19601	0.192	0.103	0.00132155
IFI6	3.72558e-08	0.549193	0.433	0.332	0.0013636
MRPL47	3.83278e-08	0.225884	0.174	0.092	0.00140284
SERP1	3.85244e-08	0.281506	0.635	0.51	0.00141003
NCL	3.88074e-08	-0.310235	0.554	0.606	0.00142039
LSM6	4.09971e-08	0.183318	0.314	0.2	0.00150053
SDHB	4.19492e-08	0.252935	0.327	0.215	0.00153538
TXN	4.26549e-08	0.355361	0.604	0.476	0.00156121
CHCHD1	4.28743e-08	0.2551	0.253	0.149	0.00156924
MRPS18C	4.33725e-08	0.174719	0.286	0.178	0.00158748
CMPK1	4.36536e-08	0.213763	0.231	0.137	0.00159776
PTPRE	4.36938e-08	0.260492	0.45	0.327	0.00159924
METTL9	4.47064e-08	0.158684	0.218	0.126	0.0016363
SELENOF	4.51446e-08	0.210622	0.366	0.246	0.00165234
NUTF2	4.68365e-08	0.237266	0.328	0.217	0.00171426
FOXN3	4.68501e-08	0.0595255	0.316	0.199	0.00171476
HRG	4.86926e-08	0.343309	0.055	0.009	0.0017822
PPA1	5.10379e-08	0.28814	0.229	0.134	0.00186804
ERAP2	5.15063e-08	0.0644015	0.111	0.045	0.00188518
FCGRT	5.30734e-08	-0.352664	0.787	0.812	0.00194254
RPS8	5.33968e-08	-0.173651	0.94	0.936	0.00195438
WTAP	5.4222e-08	0.167698	0.206	0.115	0.00198458
TMEM165	5.76703e-08	0.109881	0.277	0.169	0.00211079
BIRC3	5.82903e-08	0.257177	0.217	0.127	0.00213348
CLECL1	5.87394e-08	0.219143	0.11	0.045	0.00214992
GRK2	5.95096e-08	0.174768	0.326	0.211	0.00217811
CLEC2B	5.95836e-08	0.140009	0.424	0.305	0.00218082
TRPM1	5.97856e-08	-0.0147448	0	0.009	0.00218821
CBX4	5.98033e-08	0.111966	0.08	0.024	0.00218886
UQCR11	6.00385e-08	0.246163	0.761	0.691	0.00219747
HIGD1A	6.00648e-08	0.182521	0.114	0.047	0.00219843
MDFIC	6.04495e-08	0.101997	0.114	0.047	0.00221251
ARHGAP5	6.06691e-08	0.181667	0.167	0.085	0.00222055
PAIP1	6.43456e-08	0.121817	0.152	0.073	0.00235511
HSPA1A	6.48333e-08	-0.196354	0.557	0.618	0.00237296
SUZ12	6.72894e-08	0.129941	0.132	0.059	0.00246286
COX7A2	6.75551e-08	0.282277	0.599	0.482	0.00247258
LSM4	6.78105e-08	0.276085	0.339	0.226	0.00248193
ALKBH5	6.82986e-08	0.119849	0.166	0.085	0.0024998
PGLS	6.90638e-08	0.139511	0.521	0.389	0.0025278
ANKRD22	7.04557e-08	0.150421	0.092	0.033	0.00257875
ZYX	7.1279e-08	0.256111	0.499	0.37	0.00260888
RPL7A	7.14345e-08	-0.173677	0.909	0.903	0.00261458
UBE2S	7.18435e-08	0.167765	0.098	0.037	0.00262954
UPK3BL1	7.35304e-08	0.0998986	0.081	0.025	0.00269129
DNM2	7.35332e-08	0.158315	0.209	0.119	0.00269139
ISG20	7.42025e-08	0.230137	0.086	0.029	0.00271588
CHRAC1	7.4586e-08	0.171418	0.126	0.056	0.00272992
DENND4B	7.67125e-08	0.0762656	0.18	0.094	0.00280775
CRK	7.70879e-08	0.124067	0.15	0.073	0.0028215
PHLDA2	7.89319e-08	0.239601	0.097	0.037	0.00288899
KCNJ5	7.98499e-08	-0.350368	0.154	0.223	0.00292259
RPA3	8.05518e-08	0.251801	0.209	0.12	0.00294828
ZFAND3	8.19785e-08	0.0737164	0.135	0.062	0.0030005
ANTKMT	8.24823e-08	0.153412	0.148	0.073	0.00301893
CD209	8.25142e-08	0.258266	0.25	0.156	0.0030201
GPBP1	8.4015e-08	0.189004	0.239	0.141	0.00307503
HEBP1	8.42362e-08	0.109566	0.253	0.151	0.00308313
UBE2D1	8.64609e-08	0.224807	0.309	0.2	0.00316456
GMFB	8.67089e-08	0.167208	0.159	0.081	0.00317363
CFHR2	8.69794e-08	0.219218	0.042	0.003	0.00318353
CYCS	8.90345e-08	0.312847	0.413	0.297	0.00325875
COL6A1	9.02598e-08	-0.16008	0.016	0.047	0.0033036
DAZAP1	9.21624e-08	0.118476	0.147	0.071	0.00337324
MT2A	9.43011e-08	0.445587	0.501	0.394	0.00345152
RSRP1	9.58232e-08	-0.422896	0.373	0.428	0.00350723
OTUD1	9.74215e-08	0.193375	0.122	0.055	0.00356572
JTB	9.94184e-08	0.241661	0.483	0.355	0.00363881
DDX18	1.00001e-07	0.0958959	0.321	0.209	0.00366015
RHOBTB3	1.00416e-07	0.123547	0.107	0.043	0.00367531
RBBP7	1.02887e-07	0.118385	0.201	0.114	0.00376576
DNAJC19	1.03341e-07	0.141697	0.201	0.113	0.00378239
CTSB	1.03396e-07	0.310492	0.875	0.878	0.0037844
COL6A3	1.04069e-07	-0.222904	0.082	0.14	0.00380902
KLF4	1.05305e-07	0.327235	0.257	0.161	0.00385426
DDIT4	1.05582e-07	0.364053	0.243	0.153	0.00386441
PUM2	1.05925e-07	0.174463	0.187	0.102	0.00387695
DNAJA4	1.06001e-07	0.177283	0.085	0.029	0.00387974
PTEN	1.06551e-07	0.125169	0.21	0.122	0.00389986
SNHG6	1.08777e-07	0.123149	0.419	0.291	0.00398133
SRSF6	1.12175e-07	0.0552486	0.196	0.107	0.00410573
PDGFB	1.14238e-07	0.101259	0.087	0.03	0.00418121
CPNE1	1.17777e-07	0.674392	0.276	0.185	0.00431077
TIMM8B	1.20857e-07	0.195481	0.397	0.276	0.00442348
MFSD12	1.20937e-07	0.093716	0.192	0.107	0.00442641
C1QBP	1.2716e-07	0.122306	0.269	0.166	0.00465418
ANXA11	1.28004e-07	0.252951	0.421	0.302	0.00468506
EFR3A	1.30426e-07	0.242337	0.296	0.194	0.00477374
HLA-DMB	1.30484e-07	-0.286008	0.622	0.652	0.00477586
GMFG	1.34533e-07	0.253679	0.603	0.482	0.00492403
WDR26	1.39295e-07	0.148893	0.195	0.107	0.00509834
CXCL11	1.43607e-07	0.335168	0.048	0.007	0.00525617
ENY2	1.44081e-07	0.260473	0.484	0.36	0.0052735
TYMP	1.46444e-07	0.399955	0.626	0.533	0.00535999
ELK4	1.50174e-07	0.117504	0.099	0.038	0.00549652
BCAT1	1.50681e-07	0.247672	0.337	0.233	0.00551509
TNFRSF4	1.51444e-07	0.149942	0.043	0.004	0.00554302
CCDC152	1.55227e-07	-0.420067	0.098	0.16	0.00568147
ARHGAP18	1.56385e-07	0.291158	0.445	0.338	0.00572383
AC015912.3	1.57075e-07	-0.0364018	0.062	0.014	0.0057491
SLC49A4	1.59392e-07	0.0879588	0.096	0.035	0.00583389
ZBTB20	1.64041e-07	0.0629302	0.118	0.051	0.00600405
SLBP	1.72113e-07	0.189616	0.138	0.067	0.0062995
UBE2K	1.73651e-07	0.200322	0.254	0.156	0.00635579
PFDN6	1.77799e-07	0.140477	0.179	0.097	0.00650761
GGH	1.79848e-07	0.267245	0.076	0.024	0.00658262
PPP1R18	1.80763e-07	0.267387	0.438	0.318	0.00661612
PEA15	1.81019e-07	0.232496	0.367	0.257	0.00662549
SGTB	1.81181e-07	0.160149	0.118	0.052	0.00663142
SRSF9	1.83124e-07	0.0782032	0.184	0.101	0.00670251
GSTP1	1.87012e-07	-0.266064	0.772	0.77	0.00684481
RETREG2	1.89219e-07	0.108662	0.117	0.051	0.00692561
IRF2BP2	1.91337e-07	0.101513	0.29	0.183	0.00700314
GTF3A	1.96231e-07	0.160413	0.354	0.238	0.00718227
ATP5PF	1.96302e-07	0.232968	0.569	0.446	0.00718483
CHKB	2.02388e-07	0.165596	0.161	0.084	0.0074076
ASCL2	2.06852e-07	0.134808	0.067	0.018	0.00757098
MRPL52	2.07206e-07	0.157331	0.421	0.297	0.00758396
UQCR10	2.09834e-07	0.197965	0.7	0.607	0.00768012
GLS	2.12728e-07	0.101627	0.167	0.09	0.00778607
CHIC2	2.15391e-07	0.136029	0.161	0.084	0.00788354
EVI2A	2.15516e-07	0.140161	0.224	0.136	0.0078881
LY9	2.174e-07	-0.105949	0.022	0.056	0.00795706
GNA15	2.18235e-07	0.177724	0.208	0.12	0.00798764
TBCB	2.2243e-07	0.303185	0.378	0.268	0.00814115
TAF13	2.23741e-07	0.0878799	0.084	0.029	0.00818916
HSPA1B	2.23823e-07	-0.231926	0.364	0.45	0.00819214
UBE2D3	2.28138e-07	0.244537	0.604	0.492	0.00835007
RDH14	2.28899e-07	0.0863142	0.078	0.025	0.00837793
DYNLT3	2.2891e-07	0.136363	0.196	0.111	0.00837835
IQGAP1	2.2924e-07	-0.392967	0.536	0.575	0.00839042
LAG3	2.2982e-07	0.130923	0.056	0.012	0.00841164
PARVB	2.31191e-07	0.0792441	0.222	0.131	0.00846182
S100A4	2.31925e-07	0.519172	0.575	0.483	0.00848869
ATF4	2.33536e-07	0.176837	0.337	0.226	0.00854765
ANKRD13D	2.341e-07	0.15289	0.163	0.086	0.00856831
SCOC	2.34734e-07	0.157078	0.175	0.096	0.0085915
CD63	2.35176e-07	-0.267177	0.805	0.812	0.00860769
EPB41L3	2.44179e-07	0.136929	0.306	0.2	0.00893719
CISD3	2.45504e-07	0.12321	0.28	0.179	0.0089857
FGD5-AS1	2.46786e-07	0.124542	0.222	0.13	0.00903261
SEPTIN11	2.47673e-07	0.290702	0.197	0.114	0.00906507
AZGP1	2.50241e-07	0.228883	0.039	0.003	0.00915908
HNRNPU	2.50874e-07	-0.373381	0.563	0.601	0.00918226
ZFAND6	2.52677e-07	0.0804592	0.249	0.151	0.00924824
CARM1	2.53791e-07	0.143184	0.106	0.045	0.00928902
BIN1	2.57986e-07	0.124098	0.175	0.096	0.00944253
FNDC3B	2.70726e-07	0.127271	0.246	0.153	0.00990882
CCL14	2.70871e-07	-0.135773	0.022	0.056	0.00991414
EIF5B	2.74163e-07	0.179802	0.312	0.205	0.0100346
SSBP1	2.80333e-07	0.241596	0.407	0.292	0.0102605
PPP1R14B	2.84557e-07	0.12136	0.079	0.026	0.0104151
RGS5	2.87305e-07	0.226791	0.051	0.009	0.0105157
KMT2E-AS1	2.96215e-07	0.114717	0.072	0.022	0.0108418
CSRNP1	2.96928e-07	0.127972	0.18	0.098	0.0108678
HADH	3.11441e-07	-0.249072	0.2	0.267	0.011399
TSIX	3.18065e-07	-0.0459244	0.002	0.016	0.0116415
ZCCHC10	3.32211e-07	0.141902	0.112	0.048	0.0121592
ARL5B	3.4115e-07	0.238296	0.211	0.127	0.0124864
SLC30A1	3.44041e-07	0.0922419	0.112	0.048	0.0125923
DNAJC5B	3.49087e-07	-0.226208	0.092	0.151	0.0127769
SEMA4A	3.50773e-07	0.1448	0.133	0.065	0.0128386
ZFY	3.56422e-07	0.0901271	0.055	0.012	0.0130454
TMEM248	3.57764e-07	0.118624	0.16	0.085	0.0130945
DDA1	3.59021e-07	0.130393	0.165	0.088	0.0131405
FIBP	3.64262e-07	0.208232	0.307	0.2	0.0133324
ITGAV	3.67945e-07	0.122907	0.197	0.113	0.0134671
EIF2S2	3.70659e-07	0.22341	0.411	0.296	0.0135665
EGLN1	3.82973e-07	0.0925208	0.087	0.031	0.0140172
RNF181	3.84448e-07	0.181461	0.503	0.384	0.0140712
DOK2	3.84467e-07	0.295076	0.45	0.339	0.0140719
RGS10	3.92788e-07	0.152349	0.671	0.579	0.0143764
GPR132	3.97098e-07	0.152614	0.071	0.022	0.0145342
CNNM2	4.22616e-07	-0.114471	0.032	0.072	0.0154682
ACOT9	4.39834e-07	0.138205	0.231	0.14	0.0160984
PLEKHA3	4.48059e-07	0.0957386	0.08	0.027	0.0163994
CDC16	4.49083e-07	0.0483494	0.102	0.042	0.0164369
PIM3	4.55026e-07	0.180418	0.141	0.072	0.0166544
RPS12	4.57276e-07	-0.137299	0.957	0.948	0.0167368
ATP6V1E1	4.64199e-07	0.229524	0.286	0.187	0.0169902
GPR155	4.64569e-07	0.115036	0.182	0.102	0.0170037
CTBP1	4.76632e-07	0.137027	0.172	0.094	0.0174452
TDRD6	4.79137e-07	-0.156224	0.011	0.035	0.0175369
SKA2	4.79893e-07	0.182018	0.106	0.046	0.0175646
CCSER2	4.87667e-07	0.0866579	0.114	0.051	0.0178491
METTL26	4.91051e-07	0.162828	0.359	0.246	0.0179729
CYC1	4.92686e-07	0.0138598	0.224	0.134	0.0180328
NR1H2	4.95041e-07	0.171707	0.223	0.136	0.018119
LYL1	4.96821e-07	0.0851283	0.09	0.034	0.0181841
SPATS2L	4.97365e-07	0.228421	0.26	0.166	0.0182041
BTF3L4	5.00554e-07	0.241957	0.347	0.24	0.0183208
GTF3C6	5.0912e-07	0.150591	0.363	0.25	0.0186343
P2RY6	5.09262e-07	0.180299	0.2	0.116	0.0186395
PSMB9	5.17542e-07	0.23973	0.501	0.393	0.0189425
ZNF366	5.19986e-07	-0.0662593	0.013	0.041	0.019032
ST3GAL5	5.21775e-07	0.141148	0.121	0.056	0.0190975
TMCO1	5.24235e-07	0.185072	0.284	0.186	0.0191875
HNRNPAB	5.41228e-07	0.14419	0.235	0.145	0.0198095
DYNLL1	5.49151e-07	0.286481	0.691	0.606	0.0200995
FKBP3	5.50015e-07	0.19709	0.232	0.143	0.0201311
ATP13A3	5.53518e-07	0.139742	0.157	0.084	0.0202593
CRTAP	5.55755e-07	0.139713	0.387	0.279	0.0203412
DSTN	5.58992e-07	0.21391	0.362	0.253	0.0204597
ITIH4	5.61959e-07	0.175716	0.054	0.012	0.0205683
OSTF1	5.7039e-07	0.227973	0.518	0.395	0.0208768
JOSD2	5.77957e-07	0.214213	0.275	0.178	0.0211538
ZNF185	5.79752e-07	0.134853	0.079	0.027	0.0212195
ABHD17A	5.95404e-07	0.106564	0.122	0.056	0.0217924
RASSF3	5.99051e-07	0.122098	0.134	0.065	0.0219259
TMEM176A	6.06848e-07	0.461456	0.541	0.465	0.0222112
C11orf98	6.08988e-07	0.0999661	0.075	0.025	0.0222896
SCP2	6.09608e-07	0.197554	0.465	0.344	0.0223123
ARPC4	6.11574e-07	0.238805	0.54	0.419	0.0223842
CHMP5	6.17489e-07	0.256975	0.355	0.25	0.0226007
TMED2	6.18929e-07	0.215246	0.411	0.3	0.0226534
FAM174C	6.25369e-07	0.164906	0.202	0.119	0.0228891
MAPK6	6.26567e-07	0.1468	0.13	0.063	0.022933
MTLN	6.40386e-07	0.271124	0.311	0.211	0.0234388
TIPARP	6.49832e-07	0.137758	0.141	0.071	0.0237845
SLC38A6	6.51331e-07	-0.392986	0.262	0.318	0.0238394
HSPB11	6.57872e-07	0.080623	0.218	0.131	0.0240788
FCGR3B	6.66948e-07	0.121591	0.079	0.027	0.024411
AKR7A2	6.67771e-07	0.0785133	0.143	0.073	0.0244411
TMEM259	6.78572e-07	0.0691507	0.189	0.106	0.0248364
THOC2	6.7919e-07	0.107596	0.206	0.12	0.024859
RND3	6.83551e-07	0.14475	0.068	0.021	0.0250187
ZDHHC14	6.91881e-07	0.084356	0.079	0.027	0.0253236
HSP90AB1	7.03214e-07	-0.247104	0.768	0.774	0.0257384
WLS	7.20746e-07	0.0854811	0.147	0.076	0.02638
RPP25	7.22361e-07	0.132632	0.129	0.063	0.0264391
MRPL41	7.26815e-07	0.170419	0.391	0.279	0.0266022
NDUFA5	7.32791e-07	0.188563	0.234	0.144	0.0268209
KHSRP	7.3478e-07	0.13234	0.172	0.094	0.0268937
HSF1	7.60399e-07	0.120012	0.138	0.069	0.0278313
EPSTI1	7.62917e-07	0.319821	0.321	0.225	0.0279235
TLE5	7.63916e-07	0.189684	0.308	0.209	0.0279601
SERTAD1	7.6829e-07	0.203326	0.233	0.145	0.0281202
COMMD6	7.68404e-07	0.231245	0.617	0.497	0.0281244
PNRC1	7.70605e-07	0.351493	0.631	0.577	0.0282049
CAPN2	7.76696e-07	0.105279	0.135	0.068	0.0284279
MDK	7.92057e-07	0.209598	0.072	0.024	0.0289901
KIF1B	8.07232e-07	0.099124	0.155	0.082	0.0295455
ATOX1	8.19741e-07	0.377768	0.664	0.563	0.0300033
MT-ATP6	8.42502e-07	-0.0792964	0.896	0.976	0.0308364
AC011611.3	8.54167e-07	-0.0472694	0.004	0.021	0.0312634
MIIP	8.597e-07	0.150998	0.205	0.122	0.0314659
LINC01578	8.93524e-07	0.117415	0.103	0.046	0.0327039
HSBP1L1	8.9435e-07	0.104736	0.087	0.034	0.0327341
C4BPA	9.2874e-07	0.148072	0.036	0.003	0.0339928
HLA-B	9.35971e-07	0.34953	0.899	0.903	0.0342575
BAX	9.42451e-07	0.148409	0.426	0.315	0.0344947
ITGB1BP1	9.42676e-07	0.156209	0.213	0.128	0.0345029
CCR7	9.46523e-07	-0.0285872	0.001	0.012	0.0346437
TBL1XR1	9.49918e-07	0.102066	0.201	0.12	0.0347679
R3HDM4	9.69296e-07	0.117532	0.089	0.035	0.0354772
SELENOK	9.89486e-07	0.169747	0.383	0.268	0.0362162
IGHG1	1.00397e-06	0.32033	0.055	0.013	0.0367462
TENT5A	1.01901e-06	-0.311734	0.237	0.301	0.0372968
GNPTAB	1.02049e-06	0.0630603	0.254	0.158	0.0373508
ALDOA	1.0613e-06	0.260932	0.641	0.535	0.0388447
NFKBIZ	1.06462e-06	0.263914	0.436	0.338	0.0389662
MOB1A	1.08393e-06	0.195006	0.521	0.398	0.0396729
CALML4	1.08514e-06	0.204929	0.123	0.06	0.039717
NT5C	1.08967e-06	0.0603136	0.2	0.116	0.0398831
FBXL3	1.09987e-06	0.114299	0.103	0.046	0.0402563
CSF2RA	1.10236e-06	0.200927	0.206	0.127	0.0403475
SIGLEC1	1.10583e-06	0.168619	0.365	0.258	0.0404744
UGT2B15	1.11383e-06	0.134619	0.03	0	0.0407671
RAB3IL1	1.12472e-06	0.0618965	0.099	0.042	0.0411659
ELOB	1.12576e-06	0.268531	0.716	0.636	0.0412038
LINC01357	1.13723e-06	0.0937708	0.057	0.014	0.0416238
INPPL1	1.21359e-06	0.0597588	0.15	0.08	0.0444185
DESI2	1.21379e-06	0.101315	0.111	0.051	0.044426
VTI1B	1.2435e-06	0.197428	0.381	0.27	0.0455134
REG3A	1.2687e-06	0.186493	0.03	0	0.0464356
NFKBIE	1.28899e-06	0.0639728	0.122	0.059	0.0471782
SRSF2	1.336e-06	0.155347	0.378	0.267	0.0488988
ZDHHC2	1.3376e-06	0.0677804	0.063	0.018	0.0489575
AC129507.1	1.34623e-06	0.146507	0.074	0.026	0.0492735
AP2S1	1.36339e-06	0.279016	0.706	0.632	0.0499013
MARCO	1.36833e-06	0.34431	0.11	0.177	0.0500823
GBP4	1.38138e-06	0.183678	0.251	0.161	0.05056
MANEA	1.3962e-06	0.0898999	0.067	0.021	0.0511023
CMTM7	1.4038e-06	0.0785192	0.214	0.128	0.0513803
ERGIC2	1.41589e-06	0.169711	0.175	0.101	0.0518231
MICU2	1.42086e-06	0.123011	0.134	0.068	0.0520049
HLA-DQB1	1.42344e-06	0.374093	0.767	0.753	0.0520995
EI24	1.43606e-06	0.068793	0.142	0.075	0.0525613
NAA10	1.44032e-06	0.116102	0.13	0.065	0.0527171
SERPING1	1.455e-06	0.524555	0.436	0.347	0.0532544
ABL2	1.46322e-06	0.149293	0.141	0.075	0.0535554
REEP3	1.46336e-06	0.11403	0.118	0.058	0.0535606
RNF130	1.46989e-06	0.195236	0.595	0.493	0.0537995
NFKB1	1.49961e-06	0.0865303	0.162	0.09	0.0548874
CBFB	1.50259e-06	0.048319	0.112	0.052	0.0549963
MAMDC2	1.50678e-06	0.0833838	0.047	0.009	0.0551498
GRSF1	1.51212e-06	0.0559628	0.22	0.136	0.0553451
PAXX	1.5224e-06	0.125938	0.262	0.169	0.0557215
FAM192A	1.52446e-06	0.0556044	0.204	0.12	0.0557969
AKT1S1	1.52864e-06	0.146878	0.102	0.046	0.0559497
HEXIM1	1.54212e-06	0.115076	0.133	0.068	0.0564431
NUP214	1.54491e-06	-0.313913	0.289	0.353	0.0565451
YIPF4	1.54554e-06	0.0952047	0.219	0.134	0.0565685
RUFY1	1.57694e-06	0.0911371	0.155	0.084	0.0577178
PHF11	1.58235e-06	0.129177	0.234	0.145	0.0579155
IL13RA1	1.5909e-06	0.0822762	0.221	0.134	0.0582287
SIRPB1	1.59709e-06	-0.154965	0.07	0.12	0.0584552
COA8	1.6273e-06	0.128644	0.224	0.139	0.0595608
UBE2E1	1.62998e-06	0.0970915	0.292	0.194	0.0596587
ANKLE2	1.63003e-06	0.111108	0.102	0.045	0.0596608
SHOC2	1.63357e-06	0.0404006	0.235	0.144	0.0597903
DYNLT1	1.64254e-06	0.241148	0.38	0.277	0.0601185
RABGGTB	1.64728e-06	0.191533	0.202	0.122	0.0602923
CBWD1	1.65319e-06	0.116046	0.062	0.018	0.0605086
PPP1CC	1.66692e-06	0.160106	0.333	0.224	0.0610108
MEF2C	1.69865e-06	0.162702	0.4	0.292	0.0621722
TMEM167A	1.69935e-06	0.105419	0.318	0.216	0.0621979
GRAMD1A	1.71949e-06	0.120619	0.127	0.064	0.0629349
TSC22D4	1.73818e-06	0.128047	0.234	0.148	0.0636191
HCFC1R1	1.75336e-06	0.223178	0.293	0.196	0.0641748
PRPS1	1.79133e-06	0.128168	0.114	0.055	0.0655644
C1orf122	1.79325e-06	0.0724215	0.142	0.075	0.0656347
NDUFAB1	1.79468e-06	0.240948	0.44	0.332	0.0656871
CNOT10	1.82818e-06	0.0665285	0.086	0.034	0.0669132
POMZP3	1.83039e-06	0.081497	0.032	0.001	0.0669942
IL4R	1.83879e-06	0.139563	0.155	0.085	0.0673016
MSRB2	1.87136e-06	0.0213131	0.099	0.043	0.0684935
TP53I11	1.89024e-06	0.103374	0.066	0.021	0.0691847
ICAM4	1.8948e-06	0.0940906	0.077	0.029	0.0693515
PAGE4	1.89769e-06	0.118065	0.032	0.001	0.0694573
LPCAT1	1.91506e-06	0.0964566	0.152	0.082	0.0700931
ANKIB1	1.96354e-06	0.153284	0.109	0.051	0.0718674
NSA2	1.96495e-06	0.264956	0.424	0.314	0.0719192
AGT	1.98486e-06	0.297996	0.048	0.01	0.0726477
HIST1H2AI	1.99305e-06	-0.0361101	0.002	0.014	0.0729478
PRKCD	2.00151e-06	0.0334874	0.2	0.118	0.0732571
DRAP1	2.00752e-06	0.184005	0.51	0.394	0.0734772
FAM162A	2.01939e-06	0.118675	0.273	0.179	0.0739118
SVBP	2.0655e-06	0.0846842	0.178	0.103	0.0755994
COMT	2.07606e-06	0.193334	0.481	0.369	0.075986
UBASH3B	2.09268e-06	0.1418	0.091	0.038	0.076594
PSMA2	2.09349e-06	0.213541	0.427	0.317	0.0766237
PCNP	2.1263e-06	0.0694162	0.252	0.161	0.0778248
IL15RA	2.17535e-06	0.0885187	0.074	0.026	0.0796199
PLGRKT	2.17548e-06	0.191942	0.155	0.086	0.0796246
YKT6	2.1797e-06	0.182353	0.135	0.071	0.0797791
BHLHE41	2.19364e-06	-0.288547	0.074	0.123	0.0802894
TM7SF3	2.196e-06	0.0720637	0.142	0.075	0.0803757
RNH1	2.22929e-06	-0.304862	0.556	0.588	0.0815943
KANSL1-AS1	2.25527e-06	0.0990914	0.104	0.047	0.0825452
IRAK1	2.2678e-06	0.0762054	0.189	0.111	0.0830039
HSPA8	2.27901e-06	-0.18462	0.775	0.796	0.0834142
C16orf72	2.29445e-06	0.107196	0.1	0.045	0.0839791
PRUNE2	2.30988e-06	0.0929971	0.042	0.007	0.0845439
TENT2	2.36113e-06	0.158424	0.315	0.216	0.0864197
LINC00278	2.36652e-06	0.0518161	0.034	0.003	0.0866169
SESN1	2.38909e-06	0.0903371	0.177	0.102	0.0874429
CAPZA2	2.39747e-06	0.287114	0.539	0.431	0.0877498
HTRA4	2.43113e-06	-0.104862	0.012	0.035	0.0889819
LSM8	2.4412e-06	0.138919	0.321	0.219	0.0893503
PHF14	2.44436e-06	0.0958037	0.125	0.063	0.0894659
PITPNA	2.45656e-06	0.124586	0.125	0.064	0.0899126
IRS2	2.48727e-06	0.163893	0.151	0.084	0.0910364
DDX5	2.49986e-06	-0.339084	0.687	0.69	0.0914974
IL2RG	2.56457e-06	0.3107	0.229	0.151	0.0938659
PDE8A	2.57678e-06	0.0185937	0.094	0.041	0.0943129
FBXW5	2.60762e-06	0.124203	0.265	0.174	0.0954413
ACVRL1	2.6077e-06	0.117702	0.082	0.033	0.0954445
CLK1	2.62049e-06	0.104682	0.236	0.147	0.0959126
WBP11	2.63734e-06	0.165303	0.214	0.132	0.0965291
ENPP4	2.69739e-06	0.0976557	0.069	0.024	0.098727
FBXL5	2.7252e-06	0.212894	0.275	0.183	0.0997451
SRSF1	2.73872e-06	0.16149	0.234	0.149	0.10024
TGFBR2	2.76455e-06	0.00410651	0.259	0.165	0.101185
IFITM1	2.76626e-06	0.175483	0.125	0.063	0.101248
SPI1	2.83033e-06	0.206437	0.682	0.607	0.103593
EPB41L2	2.88299e-06	-0.350997	0.289	0.351	0.10552
EDEM1	2.88442e-06	0.111999	0.106	0.05	0.105573
INTS6	2.89008e-06	0.139508	0.116	0.058	0.10578
RPS2	2.90662e-06	-0.200176	0.829	0.859	0.106385
GASK1B	2.93227e-06	0.105239	0.227	0.143	0.107324
CFD	3.02019e-06	-0.450701	0.545	0.589	0.110542
UBALD2	3.02483e-06	0.131026	0.109	0.052	0.110712
DTD1	3.07179e-06	0.113994	0.135	0.071	0.112431
DENND10	3.07401e-06	0.193883	0.205	0.127	0.112512
RNPEP	3.0758e-06	0.0844481	0.257	0.166	0.112577
UQCRQ	3.07804e-06	0.262572	0.599	0.509	0.112659
XPA	3.0946e-06	0.0789676	0.166	0.094	0.113265
SHISA5	3.09668e-06	0.198865	0.296	0.199	0.113342
PCGF5	3.11685e-06	0.140565	0.204	0.126	0.11408
PARP10	3.133e-06	0.0666642	0.184	0.109	0.114671
MRPL58	3.18234e-06	0.107941	0.14	0.075	0.116477
RTN4R	3.19321e-06	-0.0756287	0.012	0.037	0.116875
FAM91A1	3.2371e-06	0.125782	0.226	0.141	0.118481
SESN3	3.27412e-06	0.147549	0.199	0.122	0.119836
AKR1C4	3.27632e-06	0.167597	0.038	0.005	0.119917
PKN1	3.2788e-06	0.0825506	0.26	0.169	0.120007
RAB35	3.294e-06	0.134699	0.178	0.105	0.120564
GSDME	3.33264e-06	-0.185393	0.062	0.109	0.121978
EIF4A1	3.34599e-06	-0.162203	0.767	0.766	0.122466
HCLS1	3.45045e-06	-0.332739	0.647	0.662	0.12629
SNRNP27	3.46593e-06	0.172007	0.141	0.077	0.126856
SIGLEC12	3.47781e-06	0.0629742	0.052	0.013	0.127291
BX284668.5	3.49419e-06	0.131843	0.132	0.069	0.127891
SMURF2	3.51909e-06	0.105911	0.098	0.045	0.128802
ZNF706	3.56019e-06	0.203893	0.494	0.372	0.130307
POLR2K	3.59549e-06	0.145704	0.267	0.177	0.131599
TM9SF2	3.61317e-06	-0.404952	0.372	0.412	0.132246
ATP5MG	3.61836e-06	0.209088	0.759	0.69	0.132436
LRPAP1	3.64794e-06	-0.443785	0.391	0.421	0.133518
COQ10B	3.69234e-06	0.0961275	0.123	0.063	0.135143
TMEM258	3.70501e-06	0.197638	0.606	0.504	0.135607
CPB2	3.71091e-06	0.157406	0.033	0.003	0.135823
PTK2B	3.71396e-06	0.119709	0.162	0.093	0.135935
FOXO3	3.72962e-06	0.117255	0.197	0.118	0.136508
TSPO	3.74714e-06	-0.228176	0.645	0.673	0.137149
PNPLA6	3.777e-06	0.0419635	0.248	0.158	0.138242
PLD3	3.81607e-06	-0.35586	0.7	0.691	0.139672
UFM1	3.84351e-06	0.145003	0.301	0.204	0.140676
LST1	3.84823e-06	0.254353	0.665	0.584	0.140849
SDC2	3.85631e-06	0.162652	0.096	0.043	0.141145
PPIF	3.86132e-06	0.0962632	0.154	0.086	0.141328
NLRC5	3.91695e-06	0.0953788	0.08	0.031	0.143364
DECR1	3.92621e-06	0.239144	0.277	0.188	0.143703
HIKESHI	3.92893e-06	0.147383	0.185	0.111	0.143803
PTMS	3.94353e-06	0.0839901	0.286	0.194	0.144337
PCM1	3.95991e-06	-0.357573	0.313	0.361	0.144937
CLEC4A	3.97495e-06	0.113058	0.246	0.16	0.145487
PDCD5	4.00088e-06	0.125032	0.301	0.204	0.146436
ZSWIM6	4.00587e-06	0.10945	0.161	0.093	0.146619
AIM2	4.04906e-06	0.0873138	0.053	0.014	0.1482
SREK1IP1	4.05514e-06	0.15987	0.213	0.132	0.148422
TNFRSF21	4.09565e-06	0.0423803	0.133	0.069	0.149905
IFI27L2	4.10169e-06	0.0714632	0.38	0.267	0.150126
CSF2RB	4.11109e-06	0.103053	0.145	0.08	0.15047
POLR2L	4.13963e-06	0.271083	0.638	0.554	0.151515
APOL1	4.21765e-06	0.070648	0.096	0.043	0.15437
RAP1B	4.26613e-06	0.216445	0.501	0.391	0.156145
CYTOR	4.27589e-06	0.0605669	0.189	0.113	0.156502
FMNL1	4.30148e-06	0.0939556	0.219	0.139	0.157439
RAD23B	4.34031e-06	0.0236498	0.224	0.14	0.15886
EGLN3	4.39304e-06	0.180899	0.04	0.007	0.16079
DENND3	4.41755e-06	0.101988	0.146	0.08	0.161687
RUNX3	4.41829e-06	0.122342	0.085	0.035	0.161714
RNF115	4.42535e-06	0.160193	0.154	0.086	0.161972
FAM177A1	4.4371e-06	0.136682	0.246	0.16	0.162402
COMMD8	4.4508e-06	0.169837	0.216	0.136	0.162904
PLEKHF2	4.46026e-06	0.137933	0.12	0.06	0.16325
ANPEP	4.47371e-06	0.136902	0.099	0.046	0.163742
NACA	4.47435e-06	-0.145814	0.839	0.846	0.163766
IFFO1	4.51904e-06	0.0930948	0.134	0.071	0.165401
IFI35	4.59434e-06	0.169538	0.299	0.208	0.168157
LGALS3BP	4.60038e-06	0.327925	0.332	0.245	0.168378
CNIH4	4.61905e-06	0.131904	0.19	0.115	0.169062
PLG	4.6888e-06	0.238728	0.042	0.008	0.171615
ZDHHC24	4.70371e-06	0.0497534	0.142	0.077	0.172161
TRIQK	4.71388e-06	0.097221	0.067	0.024	0.172533
SAMHD1	4.75914e-06	-0.280816	0.683	0.695	0.174189
TRIM69	4.76507e-06	0.0961127	0.178	0.106	0.174406
FAM207A	4.78213e-06	0.129454	0.106	0.051	0.175031
EDRF1-AS1	4.79043e-06	-0.0284235	0.001	0.012	0.175334
PAG1	4.81732e-06	0.0951508	0.223	0.141	0.176319
ATF5	4.81898e-06	0.494489	0.312	0.228	0.176379
RALBP1	4.85779e-06	0.0784294	0.211	0.131	0.1778
PTBP3	4.92924e-06	0.0672053	0.352	0.249	0.180415
PPIP5K2	4.97619e-06	0.131402	0.192	0.119	0.182133
MZT2B	5.01369e-06	-0.0211391	0.147	0.081	0.183506
DPM1	5.05161e-06	0.0979641	0.097	0.045	0.184894
ITIH3	5.0669e-06	0.12743	0.032	0.003	0.185454
LBR	5.08398e-06	0.14981	0.181	0.109	0.186079
R3HDM2	5.14123e-06	0.0891218	0.097	0.045	0.188174
TP53TG1	5.16955e-06	0.150005	0.152	0.086	0.189211
CHCHD7	5.22863e-06	0.133152	0.211	0.132	0.191373
MRPS36	5.23623e-06	0.0927503	0.261	0.173	0.191651
EBAG9	5.3044e-06	0.0880202	0.158	0.089	0.194146
HRH1	5.3299e-06	0.129251	0.139	0.076	0.19508
CES2	5.34946e-06	0.127348	0.112	0.055	0.195795
LFNG	5.3768e-06	0.095143	0.081	0.033	0.196796
MRPL54	5.38848e-06	0.10281	0.373	0.27	0.197224
GTF2A2	5.39763e-06	0.130649	0.386	0.281	0.197559
PXDC1	5.41077e-06	0.0928283	0.105	0.05	0.198039
KLF16	5.43229e-06	0.0102542	0.075	0.029	0.198827
ELF3-AS1	5.44933e-06	-0.0375158	0.011	0.033	0.199451
MLEC	5.49802e-06	0.176916	0.325	0.23	0.201233
ANP32B	5.51998e-06	0.182493	0.435	0.325	0.202037
BTBD2	5.55891e-06	0.131334	0.092	0.041	0.203462
LRRC47	5.60909e-06	0.0832937	0.08	0.033	0.205298
CXCL2	5.66849e-06	0.789295	0.329	0.263	0.207472
HNRNPUL2	5.73661e-06	0.11159	0.197	0.12	0.209966
RPS26	5.84371e-06	0.35482	0.887	0.873	0.213886
PPP2R5C	5.87123e-06	0.0453661	0.172	0.099	0.214893
CLEC4G	5.91479e-06	0.087523	0.039	0.007	0.216487
BIRC7	6.03151e-06	-0.141271	0.015	0.041	0.220759
CYP2C9	6.04552e-06	0.141328	0.026	0	0.221272
RPS10	6.04788e-06	0.0776629	0.152	0.085	0.221358
VEGFA	6.05726e-06	0.157105	0.074	0.029	0.221702
TMEM69	6.07244e-06	0.119529	0.118	0.06	0.222257
IL1RN	6.07755e-06	0.360634	0.142	0.08	0.222445
LMO2	6.1462e-06	0.0911971	0.123	0.064	0.224957
DHRS9	6.17536e-06	-0.222473	0.175	0.238	0.226024
CDK2AP2	6.22142e-06	0.135033	0.296	0.2	0.22771
ZNF316	6.23154e-06	0.0751324	0.077	0.03	0.228081
AC239800.2	6.23753e-06	0.0763953	0.037	0.005	0.2283
GLIPR1	6.28654e-06	-0.326221	0.461	0.49	0.230094
PHACTR4	6.29329e-06	0.136738	0.176	0.106	0.230341
COPS9	6.32399e-06	0.138869	0.459	0.347	0.231464
PLPBP	6.33553e-06	0.0876476	0.181	0.107	0.231887
RER1	6.40892e-06	0.164177	0.374	0.275	0.234573
ZFP91	6.47388e-06	0.0797625	0.177	0.103	0.23695
ERP29	6.4938e-06	-0.24579	0.518	0.552	0.237679
HDHD3	6.5094e-06	0.104599	0.054	0.016	0.23825
ALYREF	6.55602e-06	0.102974	0.058	0.018	0.239957
MZT1	6.58833e-06	0.111017	0.117	0.059	0.24114
C9orf16	6.6051e-06	0.170286	0.495	0.386	0.241753
ANKS1A	6.66063e-06	0.107585	0.124	0.065	0.243786
SULT1A1	6.70233e-06	0.137051	0.242	0.158	0.245312
KLRB1	6.79188e-06	-0.078896	0.001	0.01	0.24859
AC006547.3	6.80423e-06	-0.0371319	0.001	0.01	0.249042
NBL1	6.94594e-06	0.086928	0.034	0.004	0.254228
UQCRHL	6.98141e-06	0.0896297	0.104	0.05	0.255527
HTATIP2	6.98749e-06	0.15308	0.251	0.168	0.255749
RFXANK	7.01742e-06	0.165047	0.173	0.103	0.256845
NINJ2	7.09833e-06	0.0822307	0.093	0.042	0.259806
TUSC2	7.13765e-06	0.109522	0.174	0.105	0.261245
ITGAM	7.14517e-06	0.11062	0.243	0.161	0.26152
USE1	7.18049e-06	0.115904	0.142	0.079	0.262813
GSTT2B	7.18936e-06	0.0981311	0.045	0.01	0.263138
METTL5	7.31699e-06	0.0661528	0.215	0.135	0.267809
AL390728.6	7.38674e-06	0.0754901	0.06	0.02	0.270362
USP7	7.39664e-06	0.0925343	0.141	0.077	0.270724
DUSP5	7.4192e-06	0.0705658	0.039	0.007	0.27155
SRF	7.46545e-06	0.0801919	0.068	0.025	0.273243
GYG1	7.46971e-06	0.210108	0.23	0.151	0.273399
UPP1	7.56978e-06	0.1133	0.231	0.152	0.277062
SLFN5	7.57536e-06	0.0683876	0.111	0.055	0.277266
CREG1	7.59616e-06	0.198	0.496	0.404	0.278027
SGK1	7.67143e-06	-0.317402	0.473	0.518	0.280782
PCBP1	7.69448e-06	0.167484	0.512	0.401	0.281626
IL10RA	7.70641e-06	0.17857	0.443	0.334	0.282062
STRADB	7.71528e-06	0.0638018	0.058	0.018	0.282387
POLR2H	7.80472e-06	0.130574	0.133	0.072	0.285661
ZNF580	7.82707e-06	0.135745	0.089	0.039	0.286479
MCTS1	7.83462e-06	0.098043	0.265	0.174	0.286755
GADD45B	7.98903e-06	-0.401669	0.573	0.594	0.292406
RAPH1	8.02246e-06	0.0901187	0.137	0.075	0.29363
DLGAP4	8.12084e-06	0.138552	0.143	0.08	0.297231
MXI1	8.25592e-06	0.0993892	0.057	0.018	0.302175
ETV5	8.32024e-06	-0.00339167	0.281	0.191	0.304529
PURA	8.3292e-06	0.0855139	0.124	0.065	0.304857
AEBP1	8.36851e-06	-0.0742404	0.001	0.009	0.306296
TTL	8.55733e-06	0.080821	0.097	0.046	0.313207
GNAQ	8.68422e-06	0.0685709	0.249	0.164	0.317851
ETF1	8.71384e-06	0.0863304	0.254	0.166	0.318935
XIAP	8.77121e-06	0.124632	0.189	0.116	0.321035
DCTD	8.85763e-06	0.117457	0.167	0.098	0.324198
SIGLEC11	8.90277e-06	0.116999	0.096	0.045	0.32585
RAB30-DT	8.95709e-06	0.0273312	0.092	0.042	0.327838
RPS5	8.99109e-06	-0.221517	0.82	0.813	0.329083
EMB	9.09984e-06	0.0941358	0.183	0.113	0.333063
CERS6	9.1406e-06	0.0818239	0.118	0.06	0.334555
ITIH2	9.18447e-06	0.222488	0.047	0.012	0.336161
ACOT1	9.18742e-06	-0.00697954	0.007	0.026	0.336269
RPS9	9.29785e-06	-0.175053	0.885	0.88	0.340311
KDM6B	9.48602e-06	0.16818	0.307	0.223	0.347198
SERPINA1	9.51008e-06	0.336702	0.674	0.594	0.348078
STX4	9.62727e-06	0.206289	0.314	0.223	0.352368
SUCLG2	9.74706e-06	0.0177527	0.213	0.134	0.356752
EREG	9.8401e-06	0.595226	0.062	0.022	0.360157
LINC01857	1.00632e-05	-0.149174	0.08	0.127	0.368323
IFT20	1.0152e-05	0.149686	0.162	0.094	0.371572
GPATCH2L	1.01639e-05	0.042445	0.194	0.119	0.372009
DSP	1.01713e-05	0.111413	0.025	0	0.372281
ZDHHC7	1.0177e-05	0.0974747	0.152	0.086	0.372489
MCRIP1	1.01784e-05	0.163547	0.307	0.219	0.372539
JAML	1.01793e-05	-0.309151	0.272	0.332	0.372573
CNOT6L	1.02201e-05	0.0886537	0.153	0.089	0.374067
HAGH	1.02378e-05	0.121773	0.149	0.086	0.374715
CLTB	1.03116e-05	0.13899	0.156	0.092	0.377413
STT3B	1.0427e-05	0.13606	0.162	0.097	0.381639
BACE1	1.04901e-05	0.0869776	0.075	0.03	0.383946
ZNF410	1.05545e-05	0.031878	0.094	0.043	0.386307
ACSL4	1.05974e-05	0.129113	0.205	0.131	0.387874
MRPL42	1.06987e-05	0.133303	0.127	0.068	0.391582
MRPL14	1.07909e-05	0.164011	0.331	0.234	0.394957
SLC12A7	1.08042e-05	0.0782761	0.215	0.137	0.395446
COX5A	1.08605e-05	0.223223	0.597	0.5	0.397503
HINT3	1.09493e-05	0.0292822	0.103	0.05	0.400756
RNF5	1.10116e-05	0.0891857	0.228	0.149	0.403034
TLE4	1.11283e-05	0.0884275	0.127	0.068	0.407306
PPM1F	1.12107e-05	0.138377	0.101	0.048	0.410322
SPPL3	1.1273e-05	0.115024	0.123	0.065	0.412604
PRDX3	1.1308e-05	0.17801	0.485	0.384	0.413883
CDK16	1.13227e-05	0.0609213	0.117	0.06	0.414421
DDX60	1.13239e-05	0.0802654	0.092	0.042	0.414464
NFKB2	1.13244e-05	0.0881566	0.194	0.12	0.414484
SUDS3	1.13486e-05	0.0353341	0.122	0.064	0.415371
PDXDC1	1.14979e-05	-0.308284	0.186	0.237	0.420836
C2	1.15898e-05	0.278078	0.389	0.296	0.4242
C1S	1.16455e-05	0.173861	0.055	0.017	0.426235
EXOC5	1.16495e-05	0.0434932	0.167	0.099	0.426382
CCM2	1.18949e-05	0.0629975	0.153	0.088	0.435366
GAS7	1.20927e-05	0.0557259	0.227	0.148	0.442606
PHLDA1	1.20969e-05	0.136353	0.134	0.076	0.44276
MED13	1.21807e-05	0.0815514	0.149	0.085	0.445827
AC243829.4	1.22378e-05	-0.122093	0.02	0.047	0.447917
AK3	1.22799e-05	0.142647	0.14	0.08	0.449457
ATP5IF1	1.23907e-05	0.166834	0.505	0.393	0.453511
SAMD9L	1.24543e-05	0.0127724	0.199	0.126	0.455838
SLC15A3	1.25197e-05	-0.495618	0.411	0.442	0.458235
YY1	1.25995e-05	0.0732106	0.281	0.188	0.461154
ALDH3A2	1.26706e-05	0.120253	0.157	0.092	0.463757
MGAT2	1.27727e-05	0.0202401	0.109	0.055	0.467493
LAP3	1.28299e-05	0.327845	0.556	0.471	0.469586
FAM20B	1.28314e-05	0.0835135	0.042	0.009	0.469643
KRT18	1.28399e-05	0.202599	0.048	0.013	0.469952
RDX	1.28912e-05	0.0815163	0.194	0.12	0.471829
TRIOBP	1.2923e-05	0.0908455	0.145	0.082	0.472996
VMA21	1.29932e-05	0.135359	0.344	0.245	0.475565
C5orf15	1.30585e-05	0.0268522	0.141	0.08	0.477955
PPM1G	1.30939e-05	0.119447	0.201	0.127	0.479251
FAM200B	1.32084e-05	0.213698	0.172	0.105	0.483442
COL6A2	1.32508e-05	-0.113574	0.015	0.039	0.484993
FOS	1.32897e-05	-0.3343	0.725	0.724	0.486418
CAMK1D	1.33689e-05	0.122967	0.156	0.092	0.489314
SLF1	1.33786e-05	0.0649395	0.046	0.012	0.489669
C15orf48	1.3379e-05	0.369303	0.161	0.099	0.489683
PAM16	1.34076e-05	0.0928374	0.108	0.055	0.49073
MED30	1.34547e-05	0.173365	0.142	0.082	0.492455
NIBAN1	1.3622e-05	0.106947	0.182	0.113	0.498578
RRAS	1.36992e-05	0.0657968	0.061	0.021	0.501405
CPNE2	1.38637e-05	0.0521358	0.082	0.035	0.507426
BAG1	1.38814e-05	-0.0116657	0.201	0.128	0.508074
DHCR24	1.39374e-05	0.195613	0.062	0.022	0.510122
LYRM7	1.39811e-05	0.106701	0.073	0.029	0.511721
TMEM126B	1.40019e-05	0.100089	0.19	0.118	0.512482
UBE2H	1.40023e-05	0.0654734	0.116	0.06	0.512499
PPP3CA	1.40107e-05	0.108749	0.137	0.076	0.512806
SFPQ	1.41616e-05	0.0678912	0.365	0.266	0.518329
DNAJB6	1.42633e-05	0.137624	0.38	0.279	0.522049
HACD2	1.42906e-05	0.0674062	0.085	0.038	0.523051
HMGN2	1.4375e-05	0.318003	0.661	0.565	0.52614
NPM1	1.45982e-05	-0.187344	0.686	0.691	0.534308
DCTN6	1.46268e-05	0.123504	0.088	0.041	0.535356
HOMER3	1.46911e-05	0.147477	0.176	0.109	0.537711
PAK1	1.47146e-05	0.154332	0.366	0.267	0.53857
GUCY1A1	1.47323e-05	0.0491305	0.05	0.014	0.539218
TMEM50B	1.47716e-05	0.060632	0.146	0.082	0.540655
PCF11	1.48782e-05	0.0671329	0.22	0.141	0.544556
TMEM126A	1.49284e-05	0.16572	0.193	0.122	0.546396
FABP5	1.50705e-05	-0.0388747	0.562	0.618	0.551595
TMEM43	1.52345e-05	0.0788381	0.085	0.038	0.5576
CCNY	1.53013e-05	0.101781	0.16	0.094	0.560044
WIPF2	1.5324e-05	0.066884	0.143	0.08	0.560873
UBE2N	1.53368e-05	0.104356	0.279	0.19	0.561341
FAM53C	1.53409e-05	0.12853	0.144	0.082	0.561491
NXF1	1.54102e-05	0.144676	0.152	0.089	0.56403
S100A11	1.55064e-05	0.196112	0.904	0.876	0.56755
MMP12	1.55091e-05	0.402025	0.039	0.008	0.56765
F8A1	1.55863e-05	0.0560376	0.039	0.008	0.570475
AMD1	1.57105e-05	0.0312318	0.259	0.169	0.57502
RNF103	1.57761e-05	0.0848727	0.056	0.018	0.57742
LUCAT1	1.58929e-05	0.113766	0.062	0.022	0.581694
HDGF	1.59155e-05	0.105019	0.146	0.084	0.582522
CA11	1.59158e-05	0.0516033	0.05	0.014	0.582536
PFDN5	1.60151e-05	-0.196104	0.827	0.86	0.586168
LIMS1	1.60652e-05	0.176401	0.422	0.327	0.588002
ANG	1.61416e-05	0.170258	0.066	0.025	0.5908
C6orf226	1.62577e-05	0.1113	0.089	0.041	0.595047
AC239799.2	1.64168e-05	0.185639	0.069	0.027	0.600872
NDUFB7	1.69808e-05	0.206269	0.536	0.431	0.621513
COX7B	1.70907e-05	0.108807	0.573	0.486	0.625536
DHX36	1.71594e-05	0.0700226	0.204	0.128	0.628052
RPL29	1.71666e-05	-0.161766	0.902	0.901	0.628314
BAAT	1.72291e-05	0.164529	0.039	0.008	0.630603
HIST1H4F	1.72849e-05	-0.0623925	0.015	0.039	0.632646
WWP1	1.73285e-05	0.0674003	0.346	0.254	0.63424
FLNA	1.77066e-05	0.0323805	0.294	0.207	0.648078
PDCD1LG2	1.77264e-05	0.109762	0.073	0.03	0.648803
CDC26	1.78267e-05	0.179461	0.176	0.107	0.652474
MKLN1	1.78357e-05	0.081948	0.171	0.103	0.652803
TNFRSF25	1.78425e-05	0.100568	0.032	0.004	0.653054
ACAA2	1.80375e-05	-0.18205	0.227	0.285	0.660192
SLC15A4	1.81014e-05	0.0513949	0.094	0.046	0.66253
ITIH1	1.82067e-05	0.131987	0.029	0.003	0.666382
MPPED2	1.82284e-05	0.0702958	0.029	0.003	0.667179
VPS29	1.83685e-05	0.161007	0.457	0.348	0.672306
DNAJC1	1.84945e-05	0.0380207	0.142	0.082	0.676918
IFIT5	1.85275e-05	0.0623753	0.085	0.038	0.678127
GLO1	1.86341e-05	0.153492	0.23	0.152	0.682027
PYURF	1.87131e-05	0.0440239	0.31	0.217	0.684918
GRB2	1.90941e-05	0.146602	0.573	0.462	0.698863
SLC44A1	1.92948e-05	-6.67967e-05	0.096	0.046	0.706209
AP1S2	1.934e-05	0.122113	0.339	0.249	0.707863
MYCBP	1.95296e-05	0.122086	0.098	0.048	0.714802
CCL5	1.96819e-05	0.219092	0.083	0.038	0.720377
SHARPIN	1.98879e-05	0.0370277	0.162	0.097	0.727917
NDST2	2.01179e-05	0.0909422	0.081	0.035	0.736335
MTIF2	2.03631e-05	0.11565	0.116	0.062	0.745311
HAPLN3	2.04464e-05	0.0880757	0.043	0.01	0.748358
CNOT8	2.04487e-05	0.083379	0.148	0.086	0.748443
THOP1	2.04938e-05	0.072498	0.069	0.027	0.750093
NAGK	2.05067e-05	-0.201606	0.569	0.589	0.750566
CREBRF	2.06256e-05	0.114357	0.205	0.132	0.754919
SNX13	2.06377e-05	0.112567	0.145	0.084	0.755362
LPAR5	2.06582e-05	0.124348	0.106	0.055	0.756112
SLC25A1	2.07014e-05	0.0646905	0.112	0.058	0.757693
STAG2	2.08849e-05	0.0743029	0.245	0.162	0.764407
CMTM6	2.1085e-05	0.171754	0.485	0.38	0.771731
RFNG	2.10972e-05	0.107587	0.063	0.024	0.772178
ENO1	2.1138e-05	0.264624	0.662	0.582	0.773673
RNASEH2C	2.13733e-05	0.101002	0.286	0.198	0.782283
SHFL	2.14742e-05	0.129136	0.146	0.084	0.785978
HES4	2.14893e-05	0.0755233	0.026	0.001	0.786531
NCF4	2.14915e-05	0.187282	0.436	0.332	0.78661
SLC39A1	2.15331e-05	0.133251	0.248	0.168	0.788133
ERP44	2.15374e-05	0.124891	0.343	0.25	0.78829
SLC66A2	2.15643e-05	-0.00755488	0.116	0.06	0.789275
PSME3	2.1572e-05	0.0557244	0.175	0.106	0.789557
TAPBP	2.17671e-05	0.115636	0.446	0.342	0.796698
TRAF1	2.18826e-05	0.113985	0.074	0.031	0.800926
AGPAT2	2.20997e-05	0.00807489	0.168	0.101	0.80887
BOLA2B	2.21447e-05	0.0893762	0.061	0.022	0.810518
VMP1	2.2218e-05	0.231787	0.353	0.262	0.813203
CD276	2.23408e-05	0.12511	0.134	0.076	0.817697
MARCH1	2.2351e-05	0.152411	0.422	0.325	0.818068
VBP1	2.23678e-05	0.0405138	0.158	0.093	0.818685
ENPP2	2.23964e-05	0.197396	0.129	0.072	0.819729
TNFSF12	2.24173e-05	0.119252	0.235	0.157	0.820495
MPP1	2.24416e-05	-0.270073	0.461	0.496	0.821385
POLDIP2	2.26507e-05	0.0949273	0.157	0.094	0.82904
CRLS1	2.26781e-05	0.116267	0.068	0.027	0.830042
ACYP2	2.27759e-05	0.111738	0.203	0.131	0.833619
RBM23	2.28048e-05	0.0945613	0.165	0.099	0.834677
KLF9	2.28695e-05	0.0779415	0.102	0.051	0.837046
RAB8A	2.29926e-05	0.0996392	0.33	0.232	0.841553
SYT1	2.30992e-05	0.0590641	0.028	0.003	0.845453
ADAM17	2.31528e-05	0.105059	0.193	0.12	0.847416
CUL4B	2.32293e-05	0.0595211	0.123	0.067	0.850217
DGUOK	2.32391e-05	0.171317	0.246	0.166	0.850576
ARL6IP4	2.348e-05	0.173934	0.557	0.448	0.859391
RRAGC	2.35122e-05	0.103504	0.156	0.093	0.860571
PGPEP1	2.35123e-05	0.0466451	0.142	0.08	0.860573
TMEM9B	2.35429e-05	0.0802345	0.273	0.186	0.861693
CMC1	2.36475e-05	0.0961615	0.206	0.135	0.865521
LSM7	2.37156e-05	0.0910953	0.381	0.284	0.868016
CFH	2.38767e-05	0.298572	0.077	0.034	0.873912
SLC9A9	2.40219e-05	0.0308798	0.199	0.124	0.879224
PGAM1	2.40775e-05	0.148566	0.433	0.33	0.881261
EYA2	2.42584e-05	0.0934805	0.04	0.009	0.887881
HEBP2	2.43357e-05	0.0958301	0.103	0.052	0.890712
STRN4	2.43752e-05	0.0383143	0.089	0.042	0.892156
SFT2D2	2.4551e-05	0.0922524	0.299	0.208	0.89859
SLC31A2	2.46092e-05	0.202615	0.298	0.212	0.900723
BCL2L1	2.47081e-05	0.187413	0.239	0.162	0.904343
DAAM1	2.47649e-05	0.0551837	0.096	0.047	0.90642
EHD4	2.504e-05	0.112984	0.251	0.169	0.916488
LITAF	2.52021e-05	0.254592	0.635	0.543	0.922421
LDHB	2.5274e-05	-0.311589	0.381	0.423	0.925052
SLC2A5	2.54347e-05	0.0756372	0.055	0.018	0.930937
PLB1	2.56215e-05	0.0586774	0.104	0.052	0.937772
ZMAT3	2.56233e-05	0.0626897	0.092	0.045	0.937837
UBFD1	2.59215e-05	0.0123321	0.045	0.012	0.948753
ADIRF	2.59846e-05	0.099666	0.031	0.004	0.951064
HNRNPD	2.64035e-05	0.11941	0.267	0.182	0.966395
UBE2E3	2.64041e-05	0.0521339	0.182	0.114	0.966415
TNRC6A	2.64521e-05	0.0720735	0.122	0.067	0.968174
CCDC57	2.65214e-05	0.169461	0.116	0.063	0.970709
AGFG1	2.65533e-05	0.063317	0.147	0.085	0.971878
RFK	2.69813e-05	0.180319	0.132	0.076	0.987544
SEH1L	2.69927e-05	0.0806	0.093	0.045	0.987959
NRIP1	2.70773e-05	0.0603796	0.211	0.136	0.991057
SUMO2	2.71595e-05	0.210876	0.705	0.624	0.994065
CP	2.71955e-05	0.12929	0.031	0.004	0.995382
SLAMF7	2.74619e-05	0.201465	0.138	0.081	1
PPP2R3C	2.74841e-05	0.0687519	0.178	0.11	1
CIR1	2.76897e-05	-0.0562349	0.236	0.154	1
MAP3K8	2.77464e-05	0.1652	0.252	0.174	1
HYI	2.79763e-05	0.094601	0.084	0.039	1
PHF1	2.79913e-05	0.0810906	0.101	0.051	1
NDUFB4	2.81224e-05	0.181126	0.537	0.436	1
GUSB	2.82544e-05	-0.315047	0.336	0.372	1
RSL24D1	2.82664e-05	0.0571655	0.329	0.233	1
GSKIP	2.83681e-05	0.115501	0.062	0.024	1
ETV6	2.87614e-05	0.108524	0.162	0.099	1
ACSM2B	2.87997e-05	0.101775	0.022	0	1
LINC-PINT	2.88915e-05	0.0665404	0.074	0.031	1
NAA50	2.8939e-05	0.139094	0.196	0.126	1
VPS4A	2.90121e-05	-0.0225103	0.115	0.06	1
THOC7	2.92105e-05	0.106423	0.243	0.162	1
MLXIP	2.96512e-05	0.0980061	0.172	0.106	1
KPNA2	2.97298e-05	0.204449	0.16	0.098	1
LONP1	3.00034e-05	0.0963679	0.09	0.043	1
SLC36A4	3.00859e-05	0.0962216	0.077	0.034	1
TTC37	3.02044e-05	0.123533	0.157	0.094	1
VPS9D1	3.0211e-05	0.105465	0.068	0.027	1
RNF38	3.03891e-05	0.0549786	0.081	0.037	1
C6orf201	3.05507e-05	-0.0226136	0.001	0.01	1
MIR22HG	3.05527e-05	0.0669823	0.094	0.046	1
PGK1	3.05657e-05	0.256548	0.602	0.5	1
RAB29	3.05871e-05	0.0491869	0.155	0.092	1
DCUN1D1	3.06263e-05	0.120337	0.134	0.077	1
S100A12	3.06887e-05	0.680984	0.053	0.018	1
PPP3CB	3.08268e-05	0.108365	0.079	0.035	1
RNF217	3.09115e-05	0.0582575	0.057	0.02	1
RGS18	3.09201e-05	0.147247	0.155	0.093	1
RPL24	3.09437e-05	0.149177	0.806	0.781	1
GCH1	3.09741e-05	0.110654	0.077	0.034	1
GSPT1	3.10232e-05	0.0375085	0.208	0.134	1
PPM1B	3.11845e-05	0.108257	0.12	0.065	1
SRC	3.11846e-05	0.0779434	0.113	0.06	1
FBXO6	3.13409e-05	0.147757	0.108	0.058	1
TMEM8A	3.14188e-05	0.0919033	0.1	0.051	1
TAOK3	3.14589e-05	0.0740116	0.365	0.264	1
PTGES3	3.16742e-05	0.331105	0.582	0.486	1
FAM111A	3.17138e-05	0.113435	0.142	0.084	1
GNB4	3.17928e-05	0.0608603	0.348	0.253	1
GTPBP2	3.18664e-05	0.0321802	0.048	0.014	1
FCHO2	3.18774e-05	-0.379714	0.305	0.352	1
NCF1	3.19024e-05	0.217969	0.488	0.391	1
TBC1D9	3.21909e-05	-0.00629516	0.191	0.119	1
MRPS14	3.24499e-05	0.176868	0.147	0.088	1
MLPH	3.27276e-05	-0.113802	0.016	0.039	1
RPL26L1	3.28803e-05	0.13602	0.214	0.141	1
EIF4E	3.30092e-05	0.0913526	0.237	0.158	1
RPL19	3.30851e-05	-0.115069	0.95	0.944	1
PTGES2	3.31273e-05	0.0949775	0.115	0.062	1
ARPC5	3.31636e-05	0.216232	0.751	0.666	1
SNHG29	3.37416e-05	-0.274446	0.585	0.605	1
SLC9A6	3.3943e-05	0.0635217	0.058	0.021	1
MFSD14A	3.42499e-05	0.0539382	0.104	0.054	1
ERBIN	3.45125e-05	0.0864334	0.236	0.157	1
ARF3	3.45237e-05	0.135747	0.363	0.266	1
MTRNR2L8	3.50638e-05	0.359614	0.166	0.226	1
FZD1	3.51758e-05	0.0193202	0.082	0.037	1
ZFX	3.52613e-05	-0.204762	0.098	0.144	1
TUBB2A	3.5371e-05	0.181553	0.101	0.052	1
ELL2	3.57253e-05	0.18168	0.221	0.148	1
NPDC1	3.57303e-05	0.0901569	0.032	0.005	1
GRK3	3.61285e-05	0.0681427	0.212	0.14	1
UBE2J2	3.65907e-05	0.0862432	0.113	0.062	1
NOP10	3.66098e-05	0.20202	0.568	0.47	1
SAP25	3.67218e-05	0.0495384	0.056	0.02	1
AURKAIP1	3.67235e-05	0.240006	0.43	0.331	1
CARD8-AS1	3.67879e-05	0.0100298	0.074	0.031	1
AKAP7	3.691e-05	0.0671167	0.056	0.02	1
MICB	3.69345e-05	0.0330917	0.05	0.016	1
NTS	3.73638e-05	0.339931	0.022	0	1
ANGPTL3	3.73832e-05	0.137334	0.032	0.005	1
DPYSL2	3.74838e-05	0.111752	0.356	0.259	1
MLLT6	3.78679e-05	0.0579102	0.134	0.077	1
PPP6C	3.79066e-05	0.0498005	0.215	0.141	1
FKBP4	3.80751e-05	0.0881678	0.171	0.106	1
IRF7	3.85229e-05	0.109178	0.231	0.156	1
GATD3A	3.85847e-05	0.0608053	0.05	0.016	1
HTR2B	3.86537e-05	0.0747673	0.03	0.004	1
TSTD1	3.87275e-05	0.226674	0.192	0.126	1
MAPKAPK3	3.93005e-05	0.0547356	0.24	0.16	1
TNFAIP6	3.93388e-05	0.135604	0.03	0.004	1
SMAD4	3.99712e-05	0.0404988	0.095	0.047	1
ETV7	4.00129e-05	0.0901713	0.03	0.004	1
MYLIP	4.00751e-05	0.059492	0.111	0.059	1
C7orf50	4.02873e-05	0.143243	0.285	0.2	1
APOC4	4.03519e-05	0.19465	0.055	0.02	1
PLAUR	4.03664e-05	0.314307	0.418	0.329	1
JAK1	4.06035e-05	0.0159798	0.395	0.291	1
NUDT1	4.08511e-05	0.124793	0.219	0.147	1
RTF1	4.08786e-05	0.169278	0.232	0.157	1
UBL4A	4.09878e-05	0.0677698	0.073	0.031	1
MAX	4.09918e-05	0.100604	0.334	0.24	1
DYRK1A	4.12543e-05	0.0638348	0.102	0.052	1
MORF4L2	4.13742e-05	0.0982858	0.23	0.154	1
SPTLC1	4.14131e-05	0.0874429	0.147	0.088	1
SERINC5	4.14834e-05	0.0649475	0.11	0.059	1
KAT2B	4.16221e-05	0.0562173	0.061	0.024	1
AL118516.1	4.18495e-05	0.0816675	0.077	0.034	1
ADGRG6	4.19142e-05	0.044055	0.112	0.06	1
AC107081.4	4.22123e-05	-0.0388016	0	0.005	1
PAK3	4.22123e-05	-0.0415113	0	0.005	1
SFMBT2	4.22771e-05	0.0895452	0.138	0.08	1
AP2A2	4.24157e-05	0.101881	0.318	0.226	1
VDAC1	4.29828e-05	0.136801	0.467	0.364	1
SURF4	4.30554e-05	0.0592513	0.206	0.135	1
SNHG9	4.30581e-05	0.100662	0.065	0.026	1
PLAAT3	4.31936e-05	0.0684554	0.214	0.14	1
FAM126B	4.32351e-05	0.0592527	0.082	0.038	1
ORMDL1	4.36096e-05	0.109352	0.212	0.139	1
PACS2	4.36117e-05	0.0675389	0.105	0.055	1
TMEM51	4.36169e-05	0.0553934	0.157	0.097	1
HMGN4	4.37392e-05	0.0804819	0.167	0.103	1
AC104695.4	4.42806e-05	0.0987974	0.045	0.013	1
LRMDA	4.48941e-05	0.11459	0.098	0.05	1
PLAU	4.50211e-05	0.0454976	0.183	0.118	1
TINF2	4.55602e-05	0.0816712	0.167	0.103	1
BUD31	4.56817e-05	0.130982	0.287	0.2	1
CCDC85C	4.61879e-05	-0.119032	0.024	0.051	1
MARCKSL1	4.65527e-05	0.0297064	0.053	0.018	1
FBXL17	4.65739e-05	0.0524808	0.049	0.016	1
MS4A4E	4.66407e-05	-0.195389	0.059	0.098	1
THBD	4.6808e-05	0.196501	0.078	0.037	1
TMEM173	4.68323e-05	0.054861	0.214	0.141	1
ARHGAP27	4.71071e-05	0.0709964	0.173	0.109	1
CDKN2AIPNL	4.7231e-05	0.0943185	0.067	0.027	1
ATP6AP1	4.72745e-05	-0.342131	0.468	0.482	1
CCDC126	4.75056e-05	0.0993737	0.043	0.012	1
HLA-F	4.75825e-05	0.125409	0.347	0.262	1
ATG5	4.76203e-05	0.0803938	0.165	0.103	1
YPEL5	4.76724e-05	0.164173	0.27	0.19	1
FAM174B	4.81182e-05	0.0623565	0.07	0.03	1
XPO6	4.81496e-05	0.0968867	0.153	0.093	1
TMEM216	4.82799e-05	0.0181642	0.069	0.029	1
PTGR1	4.82875e-05	0.553861	0.13	0.077	1
MRPL4	4.83424e-05	0.141679	0.231	0.154	1
SNX10	4.87214e-05	0.199958	0.354	0.263	1
SCNM1	4.88931e-05	0.106411	0.292	0.205	1
KIAA2026	4.90512e-05	0.0398924	0.095	0.047	1
RWDD1	4.93365e-05	0.0609284	0.403	0.304	1
CCNQ	5.01402e-05	0.0867225	0.051	0.017	1
TRIP6	5.02168e-05	0.118752	0.157	0.096	1
LINC00467	5.04017e-05	0.0972263	0.072	0.031	1
ZEB2	5.04073e-05	-0.315936	0.582	0.605	1
CYSLTR1	5.05903e-05	-0.0130296	0.151	0.089	1
TCN2	5.06893e-05	0.0877	0.27	0.188	1
TMX3	5.0843e-05	0.0774898	0.112	0.06	1
SIPA1	5.10439e-05	0.0647684	0.193	0.124	1
LAMTOR2	5.15939e-05	0.134332	0.511	0.414	1
GDI1	5.21268e-05	0.112699	0.241	0.165	1
CLPTM1L	5.23263e-05	0.103762	0.111	0.06	1
DCTPP1	5.24889e-05	0.15677	0.137	0.08	1
CELF2	5.27747e-05	-0.0185465	0.376	0.276	1
P4HA1	5.29642e-05	0.0817117	0.232	0.156	1
MARVELD1	5.31396e-05	0.0893654	0.087	0.043	1
NUDCD2	5.31959e-05	0.0182309	0.205	0.134	1
UBE2V1	5.32702e-05	0.16678	0.362	0.268	1
YBX1	5.33451e-05	0.127096	0.82	0.801	1
SAP30	5.36333e-05	0.0835037	0.047	0.014	1
CDKN2C	5.36742e-05	0.0915952	0.038	0.009	1
CD38	5.37865e-05	0.0746927	0.157	0.096	1
SIRT2	5.3957e-05	0.075875	0.206	0.135	1
YWHAE	5.40163e-05	0.12738	0.511	0.414	1
UBE2D2	5.4066e-05	0.17502	0.426	0.323	1
ITPR2	5.44218e-05	0.0526671	0.32	0.23	1
PSMA6	5.45678e-05	0.127612	0.503	0.407	1
CNEP1R1	5.4826e-05	0.0501444	0.099	0.051	1
MOB1B	5.49506e-05	0.0661423	0.145	0.088	1
AC016831.1	5.4954e-05	0.0831975	0.048	0.016	1
AC243829.1	5.52031e-05	-0.0906158	0.015	0.037	1
ADRA2B	5.52231e-05	0.0467906	0.021	0	1
ILRUN	5.52726e-05	0.142612	0.142	0.084	1
TUBA1A	5.6154e-05	0.30314	0.47	0.38	1
SELENOM	5.62816e-05	0.169272	0.151	0.093	1
CCDC50	5.66796e-05	0.105709	0.22	0.151	1
ST3GAL1	5.66946e-05	0.0841347	0.225	0.152	1
FAM53B	5.7074e-05	0.0704028	0.104	0.055	1
TCF3	5.71281e-05	0.0474711	0.058	0.022	1
SUCNR1	5.71824e-05	0.110738	0.103	0.055	1
IDH1	5.72325e-05	0.238904	0.386	0.295	1
MS4A7	5.72768e-05	-0.239938	0.744	0.772	1
STAM2	5.79695e-05	0.0363571	0.094	0.047	1
RNF166	5.82379e-05	0.0185863	0.131	0.076	1
KBTBD2	5.84105e-05	0.0674309	0.097	0.05	1
RNF19B	5.91113e-05	0.112249	0.109	0.059	1
MS4A14	5.95972e-05	0.0657792	0.068	0.029	1
ABHD16A	5.9747e-05	-0.0169569	0.187	0.118	1
AC084871.1	5.99911e-05	0.129903	0.05	0.017	1
SGTA	6.00284e-05	0.0899179	0.144	0.085	1
MRPL23	6.01263e-05	0.0819085	0.097	0.05	1
RCC2	6.04394e-05	0.0857838	0.159	0.097	1
MED13L	6.07454e-05	0.113853	0.228	0.153	1
MKKS	6.0911e-05	0.0877481	0.132	0.077	1
KIAA1143	6.12322e-05	-0.0136933	0.127	0.073	1
UBP1	6.1799e-05	0.090693	0.09	0.045	1
AC027682.2	6.1829e-05	-0.0747571	0.009	0.027	1
MAP3K1	6.19182e-05	0.0627508	0.226	0.151	1
GAS6	6.19664e-05	0.105101	0.198	0.131	1
PLEKHM2	6.20232e-05	0.0351409	0.205	0.135	1
CXCR4	6.21061e-05	0.375527	0.282	0.215	1
UROD	6.21143e-05	-0.2649	0.252	0.293	1
SAMD1	6.22311e-05	0.0696337	0.085	0.041	1
SLC2A2	6.24493e-05	0.149219	0.023	0.001	1
NRAS	6.2583e-05	0.0879678	0.138	0.082	1
CNOT7	6.27729e-05	0.0707411	0.264	0.182	1
RPL6	6.30093e-05	-0.199207	0.872	0.889	1
SLC26A2	6.31507e-05	0.0509697	0.082	0.039	1
AC025165.2	6.31571e-05	-0.0500687	0.004	0.017	1
SETD9	6.34711e-05	0.119911	0.06	0.024	1
KLF13	6.37691e-05	0.0308727	0.115	0.063	1
COX14	6.38865e-05	0.137502	0.381	0.289	1
SMARCD2	6.39146e-05	0.069218	0.107	0.058	1
CD300LF	6.40168e-05	-0.225366	0.132	0.181	1
ICAM1	6.40449e-05	0.182711	0.4	0.315	1
PSMA5	6.40624e-05	0.183581	0.322	0.238	1
VAMP7	6.42682e-05	0.130044	0.118	0.067	1
STARD10	6.43949e-05	0.137569	0.035	0.008	1
TNIP2	6.46811e-05	0.0706388	0.087	0.043	1
ORMDL2	6.47389e-05	0.140112	0.249	0.173	1
N4BP2L2	6.49531e-05	0.0802307	0.357	0.26	1
RUFY3	6.50959e-05	0.0815222	0.152	0.092	1
HK3	6.54197e-05	0.0876171	0.15	0.09	1
RAD9A	6.56463e-05	0.0672745	0.05	0.017	1
ACTN1	6.5674e-05	0.0479121	0.251	0.178	1
IFNGR2	6.57007e-05	0.0234557	0.36	0.262	1
MFSD14B	6.58886e-05	0.0388156	0.108	0.058	1
GPN3	6.63791e-05	0.0905938	0.224	0.151	1
SRP19	6.63808e-05	0.134244	0.249	0.174	1
ME2	6.65179e-05	0.085271	0.309	0.223	1
COX8A	6.65538e-05	0.198075	0.704	0.634	1
NFIC	6.71786e-05	0.212064	0.347	0.264	1
MVB12B	6.73558e-05	0.0636467	0.086	0.042	1
EGR1	6.75052e-05	0.606786	0.475	0.438	1
SELENOT	6.75948e-05	0.181044	0.373	0.281	1
TPRKB	6.77079e-05	0.094529	0.197	0.128	1
LPGAT1	6.82307e-05	0.080503	0.13	0.077	1
AIFM2	6.91595e-05	0.0932475	0.044	0.013	1
SGPL1	6.92866e-05	0.0903302	0.22	0.148	1
LIME1	6.94597e-05	0.0883227	0.035	0.008	1
MEPCE	6.97024e-05	0.0723564	0.119	0.067	1
PFDN2	7.05212e-05	0.14181	0.336	0.25	1
APP	7.06665e-05	-0.157407	0.166	0.216	1
FKBP2	7.14554e-05	0.049494	0.131	0.076	1
UBE2G1	7.152e-05	0.0911229	0.132	0.077	1
ALDH2	7.17249e-05	-0.162982	0.354	0.414	1
SH3GL1	7.17897e-05	0.0928433	0.101	0.054	1
ZDHHC8	7.20162e-05	0.0821092	0.039	0.01	1
FABP1	7.22194e-05	0.286904	0.07	0.031	1
FLOT1	7.31286e-05	0.134619	0.362	0.271	1
SDC3	7.3974e-05	0.153278	0.371	0.28	1
LIX1L	7.40176e-05	0.111063	0.098	0.051	1
ZC3H12A	7.41162e-05	0.0388126	0.067	0.029	1
CAMKK2	7.54361e-05	0.0866331	0.117	0.067	1
RHOU	7.56928e-05	0.0747021	0.067	0.029	1
PRKY	7.58246e-05	0.0515798	0.028	0.004	1
MYO1C	7.63574e-05	0.112392	0.101	0.054	1
RCAN1	7.65154e-05	0.114579	0.076	0.035	1
THAP1	7.68642e-05	0.104578	0.076	0.035	1
AC090559.1	7.71225e-05	0.0714805	0.145	0.088	1
PDCD10	7.72342e-05	0.0916867	0.285	0.203	1
TMED7	7.74331e-05	0.0896815	0.196	0.127	1
SMARCB1	7.74348e-05	0.0525494	0.186	0.119	1
RBM17	7.76576e-05	0.0131143	0.239	0.164	1
AZIN1	7.7756e-05	0.102769	0.241	0.164	1
PFDN4	7.78306e-05	0.0366736	0.154	0.094	1
ANXA4	7.85156e-05	0.220299	0.325	0.238	1
MRPL43	7.87075e-05	0.104602	0.276	0.195	1
OTULINL	7.93482e-05	0.0773767	0.259	0.179	1
ENSA	7.94294e-05	0.122482	0.331	0.241	1
H2AFZ	7.94823e-05	0.27036	0.56	0.459	1
PIEZO1	8.08976e-05	0.0947907	0.104	0.056	1
NDUFS5	8.09495e-05	0.133986	0.585	0.482	1
HSD11B1	8.10478e-05	0.105404	0.023	0.001	1
SERPIND1	8.16407e-05	0.123751	0.02	0	1
LRRC45	8.1979e-05	0.0737551	0.037	0.009	1
TXNDC17	8.21279e-05	0.0329367	0.414	0.313	1
LRRC8C	8.24786e-05	0.116508	0.133	0.079	1
COX4I1	8.25004e-05	-0.133212	0.818	0.819	1
AC063977.6	8.25899e-05	-0.0771253	0.016	0.038	1
B3GNT8	8.29243e-05	-0.206848	0.089	0.131	1
MCRIP2	8.32371e-05	0.109514	0.153	0.096	1
C19orf12	8.40093e-05	0.100352	0.057	0.022	1
PRKCB	8.45868e-05	0.0948604	0.22	0.148	1
SH3TC1	8.47953e-05	0.159695	0.193	0.128	1
GOLT1B	8.52299e-05	0.088776	0.12	0.068	1
SLC50A1	8.60931e-05	0.166321	0.173	0.111	1
DPM2	8.64413e-05	0.100374	0.155	0.096	1
KMT5B	8.669e-05	0.0849005	0.101	0.054	1
SIAH2	8.69552e-05	0.0436932	0.067	0.029	1
ADH1A	8.7095e-05	0.00677285	0.045	0.014	1
GPR84	8.7169e-05	0.0674614	0.074	0.034	1
KRT10	8.72621e-05	0.0647728	0.143	0.088	1
CS	8.86848e-05	0.107044	0.196	0.128	1
SRGAP2C	8.92885e-05	0.0892748	0.081	0.039	1
IFIT3	8.94932e-05	0.198672	0.139	0.085	1
LDHA	8.95903e-05	0.348295	0.502	0.427	1
HMGCS2	9.01075e-05	0.132231	0.022	0.001	1
FAM102B	9.03981e-05	0.100136	0.075	0.035	1
CTDSP1	9.05276e-05	0.0971669	0.158	0.099	1
ALK	9.11114e-05	-0.0161224	0.002	0.013	1
CENPB	9.16308e-05	0.0642839	0.112	0.062	1
RPL4	9.17199e-05	-0.218074	0.738	0.719	1
STAT5B	9.17449e-05	0.033806	0.071	0.031	1
PAGE2B	9.17579e-05	0.156143	0.022	0.001	1
NDUFA4L2	9.18728e-05	0.0795591	0.022	0.001	1
NDUFA6	9.19142e-05	0.169294	0.449	0.346	1
TP53INP2	9.29105e-05	0.0566284	0.041	0.012	1
FCGR3A	9.3031e-05	0.0504008	0.586	0.487	1
ITSN1	9.30962e-05	0.064844	0.273	0.194	1
SKAP2	9.31141e-05	0.120388	0.391	0.297	1
MED24	9.31214e-05	0.0756817	0.089	0.045	1
HACD4	9.32325e-05	0.0917845	0.278	0.198	1
ADH1C	9.33427e-05	0.161132	0.025	0.003	1
TFCP2	9.3646e-05	0.0605258	0.077	0.037	1
SMIM29	9.37735e-05	0.0802613	0.248	0.173	1
DNAAF1	9.44509e-05	0.127006	0.025	0.003	1
ZNF362	9.45364e-05	0.00308194	0.067	0.029	1
LINC02085	9.47467e-05	0.0739043	0.037	0.009	1
TJP2	9.49363e-05	0.0856077	0.043	0.013	1
LIMD1	9.50692e-05	0.0486934	0.1	0.054	1
SIGLEC7	9.53807e-05	-0.232534	0.227	0.274	1
SFXN3	9.60978e-05	0.0621192	0.16	0.101	1
NME1	9.61591e-05	0.226936	0.241	0.17	1
CHMP4B	9.6209e-05	-0.0190773	0.229	0.157	1
KLF3	9.64525e-05	0.0570547	0.192	0.123	1
GPR82	9.6787e-05	0.157475	0.054	0.021	1
PSMB4	9.6861e-05	0.063354	0.312	0.228	1
PSMA3	9.71553e-05	0.10357	0.297	0.212	1
NME4	9.73517e-05	0.0220983	0.17	0.109	1
ULK3	9.74211e-05	0.0730851	0.086	0.043	1
PRSS36	9.76901e-05	0.0915634	0.045	0.014	1
FERMT3	9.85926e-05	0.194469	0.5	0.408	1
BRWD1	9.90809e-05	0.0560638	0.141	0.085	1
SMDT1	0.000100385	0.200999	0.432	0.335	1
SUN2	0.000100476	0.0629971	0.095	0.05	1
PCNA	0.000100543	0.175887	0.119	0.068	1
WDR74	0.000100868	0.0992497	0.289	0.209	1
VAMP2	0.000100936	0.136999	0.318	0.233	1
MAPK14	0.000101316	-0.00270543	0.127	0.073	1
C5orf56	0.000101374	0.114712	0.082	0.041	1
ST8SIA4	0.000101458	0.0169313	0.227	0.153	1
CAPRIN2	0.000101643	0.0573279	0.049	0.017	1
CD48	0.000101834	-0.294503	0.334	0.382	1
KCNK6	0.000102543	0.0917692	0.165	0.105	1
INSIG1	0.000103034	0.273469	0.224	0.157	1
CSNK1A1	0.000103054	0.0359885	0.388	0.289	1
SMIM19	0.00010311	0.138228	0.219	0.149	1
MOB3A	0.000103263	0.197194	0.19	0.126	1
DSE	0.000103665	-0.0223884	0.231	0.157	1
CTSO	0.000104064	0.0733088	0.096	0.051	1
TMEM191C	0.000104192	0.080319	0.038	0.01	1
AF213884.3	0.000104314	0.0700175	0.068	0.03	1
IDS	0.000105243	0.135684	0.291	0.209	1
ARFGAP1	0.000105634	0.101347	0.093	0.048	1
C9	0.000105969	0.113462	0.019	0	1
RHBDF2	0.000106675	0.122654	0.193	0.128	1
NFIA	0.000106803	0.126075	0.137	0.082	1
RNF144B	0.000107106	0.0777199	0.256	0.182	1
SLC11A1	0.000107194	0.194552	0.138	0.085	1
SH3GLB1	0.000107384	0.091451	0.349	0.26	1
NAA60	0.000107874	0.121986	0.142	0.086	1
TMX2	0.000108311	0.00375128	0.166	0.103	1
CARD9	0.000108936	0.0797624	0.135	0.08	1
MATK	0.000109213	0.131816	0.071	0.033	1
RYBP	0.000109243	0.0863075	0.1	0.054	1
JOSD1	0.00010953	0.0909753	0.098	0.052	1
SMIM27	0.000109612	0.0854693	0.075	0.035	1
DLEU2	0.00011033	0.0596236	0.07	0.031	1
MORF4L1	0.000110343	0.199103	0.563	0.47	1
H3F3B	0.000110576	0.196271	0.812	0.78	1
NICN1	0.00011177	0.0833337	0.032	0.007	1
ARHGAP9	0.000111942	0.131066	0.194	0.128	1
TXNL4A	0.000112266	0.0211541	0.135	0.081	1
ZNF277	0.000112295	0.0341936	0.122	0.071	1
SH3KBP1	0.000112727	0.0765514	0.214	0.144	1
AC138207.1	0.000112897	-0.0717807	0.003	0.014	1
CKLF	0.000113125	0.0429464	0.437	0.334	1
CALD1	0.000113138	0.0607104	0.055	0.021	1
MCM5	0.000113193	0.129559	0.16	0.101	1
SDSL	0.000114429	0.0850254	0.211	0.141	1
SKIL	0.000114517	0.0700033	0.149	0.092	1
DNAJB2	0.00011515	0.07368	0.1	0.054	1
SULT1C2	0.000115246	-0.0546336	0.011	0.029	1
AL358334.3	0.00011557	-0.0697156	0.006	0.021	1
ARL3	0.000115635	0.0951721	0.114	0.065	1
P2RY13	0.000115766	-0.453538	0.22	0.263	1
NUTM2B-AS1	0.000117645	0.0630206	0.08	0.039	1
PURB	0.000117795	0.0785028	0.118	0.068	1
RELT	0.000118061	0.0814821	0.118	0.068	1
CD22	0.000118459	-0.108366	0.02	0.043	1
COX7C	0.000118479	0.163981	0.738	0.687	1
CCNC	0.000118893	0.131129	0.13	0.077	1
UBE2M	0.000119189	0.00622758	0.096	0.051	1
ITPK1	0.000119282	0.062787	0.15	0.093	1
FSCN1	0.000119852	0.155026	0.282	0.204	1
HPN	0.000120245	0.102795	0.024	0.003	1
BTG3	0.000120431	0.0913982	0.078	0.038	1
CA5B	0.000120642	0.0824102	0.042	0.013	1
COMTD1	0.000121654	0.0016836	0.101	0.055	1
FBXL15	0.000122922	0.113653	0.168	0.107	1
ETHE1	0.000123157	0.142388	0.293	0.209	1
CYB5A	0.000123232	0.376329	0.297	0.225	1
TMBIM6	0.00012431	-0.259505	0.662	0.687	1
BCL2L11	0.000124505	0.0810416	0.052	0.02	1
SLC16A3	0.000124771	0.0656816	0.26	0.185	1
C17orf58	0.000124916	0.0622472	0.042	0.013	1
PRKD3	0.000125339	0.0734496	0.094	0.05	1
ISCA1	0.000125341	0.0982155	0.142	0.086	1
PSMC6	0.000126228	0.120796	0.228	0.157	1
PSMC4	0.000126467	0.219993	0.305	0.226	1
TRAPPC1	0.000126645	0.179258	0.514	0.416	1
NCLN	0.000127455	0.019835	0.082	0.041	1
PTPN9	0.000127605	0.0185143	0.075	0.035	1
GEMIN7	0.000127751	0.0630357	0.084	0.042	1
SHLD2	0.000127984	0.0372188	0.092	0.048	1
DDX58	0.000128082	-0.0217635	0.089	0.046	1
FCER1A	0.00012885	-0.0499593	0.006	0.02	1
GIMAP6	0.000128949	0.0838092	0.193	0.128	1
FGFR1OP2	0.000128957	0.0864691	0.272	0.195	1
PAPSS1	0.000129705	0.0896614	0.237	0.164	1
VAC14	0.000130417	0.105249	0.123	0.073	1
TAP2	0.000130457	0.0268436	0.2	0.131	1
MYL6B	0.00013155	0.0946995	0.11	0.062	1
PCGF3	0.000132482	0.0883541	0.072	0.034	1
MPC1	0.000132654	0.145472	0.294	0.212	1
ILKAP	0.000133191	0.0459592	0.107	0.059	1
OAS2	0.000133702	0.211276	0.172	0.113	1
BX255925.3	0.000134649	0.0664384	0.029	0.005	1
ZGLP1	0.000134739	0.0755585	0.058	0.024	1
HSD17B6	0.00013612	0.137632	0.022	0.001	1
PRR5	0.000136513	0.0481257	0.097	0.052	1
MRPL11	0.000137105	0.17826	0.261	0.187	1
WSB2	0.000138153	0.0338468	0.13	0.079	1
IFIH1	0.000138227	0.0635834	0.145	0.089	1
AIMP1	0.000140489	0.0810404	0.245	0.171	1
ZNF511	0.000140645	-0.00750573	0.104	0.058	1
GNG2	0.000141395	0.0927534	0.235	0.162	1
SLC25A43	0.000142	0.0947587	0.07	0.033	1
APLP2	0.000142742	-0.282991	0.576	0.596	1
DNAJC8	0.000143249	0.143989	0.361	0.274	1
TFPT	0.000144082	0.165945	0.245	0.171	1
TMEM230	0.000148035	0.115106	0.385	0.288	1
GNAS	0.000148168	0.174188	0.597	0.508	1
SLC9A1	0.000148511	0.0400357	0.05	0.018	1
STMN1	0.000149005	-0.247359	0.417	0.47	1
TXNDC12	0.000149082	0.0690729	0.261	0.182	1
MAPK9	0.000149291	0.0219226	0.054	0.021	1
UNC5B	0.000149324	0.0423064	0.04	0.012	1
IFT52	0.000149467	0.0680587	0.096	0.051	1
MRPS11	0.000151298	0.11092	0.152	0.097	1
CIDEB	0.000151709	0.0437198	0.082	0.041	1
RNF114	0.000152299	0.105876	0.336	0.247	1
ACSM2A	0.000152592	0.121188	0.021	0.001	1
FABP4	0.000152834	-0.140287	0.081	0.123	1
GCLM	0.000153538	0.106395	0.055	0.022	1
UBE2A	0.000154835	0.119044	0.316	0.232	1
LIN7C	0.000155521	0.0699601	0.092	0.048	1
UNC93B1	0.000155831	0.0409015	0.294	0.211	1
DCK	0.000156145	0.0456501	0.205	0.139	1
PEG10	0.000156758	0.10853	0.018	0	1
SLC43A2	0.000156924	0.0320881	0.238	0.164	1
MAGT1	0.000157089	-0.0273399	0.196	0.128	1
BST1	0.000157102	0.101775	0.085	0.043	1
MAPK13	0.000157437	0.0570703	0.05	0.018	1
KXD1	0.000157943	0.131024	0.267	0.191	1
BCCIP	0.000158016	0.0760842	0.173	0.113	1
ZFYVE21	0.000158088	0.0740611	0.127	0.075	1
PLEKHA1	0.000159045	0.112479	0.131	0.08	1
GPR137B	0.000159949	0.0318426	0.188	0.124	1
FAM120AOS	0.000160265	0.0930125	0.144	0.089	1
TRPV4	0.000162124	0.0841513	0.083	0.042	1
AAK1	0.000163349	0.0590855	0.252	0.177	1
LIAS	0.0001641	0.0737003	0.063	0.027	1
ITGB1	0.000164142	0.093921	0.407	0.312	1
MCL1	0.000164163	0.162676	0.568	0.493	1
ARHGAP6	0.000164354	0.0477871	0.052	0.02	1
NDUFV2	0.00016494	0.172985	0.491	0.393	1
GOLGA7	0.000165149	0.0782919	0.231	0.16	1
TIMM50	0.000165897	0.0895354	0.152	0.096	1
ZZEF1	0.000165933	-0.263591	0.145	0.191	1
MAN1A1	0.000167198	0.0751645	0.192	0.128	1
C3orf14	0.000167513	0.0618175	0.074	0.035	1
WDR36	0.000167558	0.162899	0.122	0.072	1
TSPAN3	0.000167705	-0.00757459	0.213	0.145	1
ARF5	0.00016874	0.133332	0.473	0.382	1
NELFB	0.000169002	0.0679393	0.092	0.048	1
HEATR5A	0.000169211	0.0197084	0.115	0.065	1
LINC01827	0.000170188	-0.0156058	0.002	0.012	1
SNHG1	0.000172491	0.0509871	0.12	0.071	1
NFKBIB	0.000172988	0.0832197	0.12	0.069	1
GRASP	0.00017308	0.103349	0.07	0.033	1
TLN1	0.00017368	-0.223745	0.549	0.584	1
DAZAP2	0.00017418	0.184055	0.581	0.488	1
PNPLA8	0.000174198	0.116664	0.181	0.12	1
NFE2L3	0.000175076	0.0242988	0.059	0.025	1
PLTP	0.000176128	0.122682	0.429	0.351	1
CDA	0.000176526	0.130423	0.043	0.014	1
TCIRG1	0.000176847	0.112549	0.397	0.305	1
CGAS	0.00017705	0.0789676	0.109	0.062	1
KDSR	0.000177177	0.0714505	0.125	0.075	1
RTRAF	0.00017741	0.173465	0.43	0.332	1
CIAO2B	0.000179044	0.193327	0.456	0.363	1
TGFB1	0.000179522	0.117965	0.393	0.301	1
IFNAR2	0.000179623	0.0653917	0.233	0.162	1
PSMB3	0.000180193	0.126126	0.529	0.44	1
TOR4A	0.000180651	0.0587954	0.085	0.045	1
ZFPL1	0.000180976	0.109258	0.113	0.065	1
BLVRA	0.000181199	0.17084	0.512	0.418	1
PPP1R9B	0.000181822	0.0818061	0.253	0.181	1
CCND3	0.000181897	0.0243318	0.137	0.082	1
TATDN2	0.000182899	0.0619935	0.075	0.037	1
PHF2	0.000183366	0.0860443	0.072	0.034	1
NDUFAF8	0.000183527	0.056841	0.113	0.065	1
CHRNA1	0.000184241	-0.0470715	0.001	0.009	1
IFIT2	0.000184672	0.0783828	0.136	0.082	1
NSRP1	0.000184849	0.0915877	0.169	0.107	1
CIAO2A	0.000185649	0.136447	0.498	0.399	1
MAN2A1	0.000185764	0.0259987	0.225	0.153	1
CLIC4	0.000187644	0.11611	0.17	0.111	1
TMEM50A	0.000189008	0.143627	0.502	0.416	1
JPT1	0.000189836	0.164403	0.425	0.34	1
SLC66A3	0.000189936	0.0775392	0.282	0.2	1
NLRP2	0.000190783	-0.0375243	0.007	0.021	1
AGXT	0.000190841	0.195276	0.035	0.009	1
BCL2	0.00019119	0.0280596	0.062	0.027	1
RAVER1	0.000191388	0.0807067	0.067	0.031	1
TMEM203	0.000191933	0.0696491	0.051	0.02	1
PSMD14	0.000192446	0.0387547	0.183	0.12	1
ZPR1	0.000192826	0.0164304	0.112	0.064	1
SLC18B1	0.000193194	-0.202563	0.138	0.185	1
ARL8A	0.000194771	0.0377897	0.136	0.084	1
ADPGK	0.000195556	0.0993066	0.282	0.203	1
RBM26	0.000195577	0.0399647	0.137	0.084	1
BIRC2	0.000195695	0.147691	0.18	0.12	1
CCDC88B	0.000195757	0.104792	0.12	0.071	1
USP39	0.00019628	0.0700432	0.103	0.058	1
TOB1	0.000196536	0.0875354	0.085	0.045	1
UGT2B7	0.000196633	0.129225	0.021	0.001	1
AC011603.2	0.000197439	-0.209227	0.062	0.098	1
SH3GLB2	0.000197534	0.0506124	0.049	0.018	1
ARHGDIA	0.000197883	0.198857	0.541	0.446	1
TSPAN4	0.000198574	-0.294029	0.462	0.491	1
TMC8	0.000198933	0.0178291	0.135	0.081	1
SBDS	0.000199811	0.140889	0.249	0.177	1
RPP30	0.000199813	0.133645	0.136	0.084	1
AOX1	0.000200599	0.0949308	0.032	0.008	1
IMPDH1	0.000201159	0.0526134	0.195	0.13	1
SLC38A2	0.000201927	0.148439	0.202	0.14	1
MPEG1	0.000201969	0.11186	0.554	0.471	1
RPL31	0.000202751	0.142684	0.742	0.687	1
SYNE1	0.00020341	0.103915	0.128	0.079	1
LIMA1	0.000204155	0.101676	0.101	0.056	1
AKIRIN1	0.000204372	-0.0250967	0.147	0.092	1
FTH1	0.000204538	0.16194	0.997	0.992	1
BASP1	0.000204914	0.0958383	0.191	0.13	1
TMEM87A	0.000205446	0.0830367	0.156	0.098	1
SESN2	0.000205603	0.026911	0.041	0.013	1
SNHG3	0.000206207	0.074341	0.09	0.048	1
SS18L2	0.000206998	0.0888389	0.178	0.118	1
PLEKHG3	0.000207346	0.038058	0.03	0.007	1
CTBP2	0.000208197	0.055954	0.139	0.085	1
TBC1D15	0.000208314	0.0792498	0.126	0.075	1
UHMK1	0.00020862	0.118459	0.269	0.192	1
TMCC3	0.000208696	0.079529	0.049	0.018	1
DPY30	0.000211439	0.0421039	0.234	0.162	1
C2orf76	0.000212198	0.0995933	0.056	0.024	1
HSPA6	0.000212242	0.253923	0.19	0.131	1
RNF11	0.00021267	0.0829571	0.107	0.062	1
SPRY2	0.000212695	0.06549	0.055	0.022	1
PRR14	0.000213189	0.083061	0.112	0.064	1
C17orf49	0.000213777	0.115214	0.358	0.27	1
DAP	0.000214178	-0.00504144	0.144	0.089	1
TNFRSF10B	0.000214185	0.0327243	0.099	0.055	1
NSMCE4A	0.000215555	0.0333443	0.099	0.055	1
DNAJC7	0.000219089	0.095717	0.268	0.191	1
PLXNA3	0.000219437	0.0582337	0.06	0.026	1
STK11IP	0.00021974	0.04737	0.058	0.025	1
AL078590.2	0.000220596	-0.0482397	0.013	0.033	1
EIF3K	0.000221052	-0.191992	0.673	0.695	1
NEDD1	0.000221355	0.0765824	0.047	0.017	1
TAF5L	0.000222659	0.0545308	0.049	0.018	1
UBC	0.00022358	-0.120141	0.833	0.834	1
LSM12	0.000224337	0.0673995	0.185	0.123	1
LINC00630	0.000224507	-0.0813957	0.005	0.018	1
MANF	0.000225509	0.115536	0.208	0.141	1
C4BPB	0.000226209	0.142397	0.023	0.003	1
CPT1A	0.000226365	-0.211669	0.11	0.152	1
DCP1A	0.000226845	0.0629626	0.114	0.067	1
MRPS23	0.000227421	0.0195251	0.164	0.106	1
PDE4DIP	0.000229462	-0.335548	0.223	0.268	1
IGFBP2	0.000230294	0.0734406	0.02	0.001	1
BLCAP	0.000232449	0.100706	0.174	0.115	1
ZFP36L1	0.000232562	-0.203293	0.695	0.707	1
NUP58	0.000233579	0.0155303	0.193	0.13	1
UQCRH	0.000234669	0.105	0.595	0.496	1
C1R	0.000235199	0.106161	0.025	0.004	1
CLN5	0.0002357	0.0821505	0.138	0.085	1
ADH4	0.000236276	0.1775	0.038	0.012	1
NECAP2	0.000237421	0.171084	0.321	0.241	1
RILP	0.000238481	0.0599568	0.119	0.071	1
CWC27	0.000239462	0.0417503	0.119	0.069	1
ZFAND2A	0.00023949	0.101031	0.092	0.05	1
GAS2L3	0.000239875	0.0564167	0.168	0.11	1
BLZF1	0.000240028	0.0459391	0.077	0.038	1
CYLD	0.000240047	-0.00377999	0.191	0.128	1
FBXW2	0.000240373	0.0407568	0.117	0.068	1
EXOSC8	0.000241508	0.0294179	0.115	0.067	1
AC087239.1	0.000243133	0.0439583	0.104	0.059	1
RBKS	0.00024394	0.061581	0.076	0.038	1
BCL7B	0.000244189	0.096372	0.098	0.055	1
FGFR1	0.000244972	0.107139	0.05	0.02	1
KLHDC8B	0.000247114	-0.239613	0.151	0.198	1
PTPRJ	0.000247249	0.0192332	0.238	0.166	1
UBE2W	0.000248586	0.0148026	0.219	0.149	1
UBE2Q1	0.000249103	0.0874073	0.097	0.054	1
C1GALT1	0.000249505	0.0155637	0.128	0.077	1
STAT5A	0.000251696	0.0982818	0.177	0.118	1
SLC29A3	0.00025197	-0.220496	0.14	0.185	1
MBD3	0.000252614	0.0703277	0.107	0.062	1
SAV1	0.000254591	0.0226282	0.062	0.027	1
AHSA1	0.000254848	0.0387407	0.221	0.152	1
CEACAM21	0.000255193	0.0313798	0.04	0.013	1
TUG1	0.000255263	0.0662131	0.133	0.081	1
MYL12B	0.000255372	0.121105	0.652	0.567	1
RIDA	0.00025585	0.133975	0.081	0.042	1
NSMF	0.000256652	0.0540823	0.048	0.018	1
PPM1A	0.000256973	0.0315816	0.12	0.072	1
[truncated: 34,602 more rows]

## Sheet: Fig. 5c (top)
Patient	CellType	AvgExpr_PDL1	Response	Treatment
HCC013	Myeloid	0.087592	Responder	Atezo/bev
HCC015	Myeloid	0.0143657	Responder	Atezo/bev
HCC016	Myeloid	0	NonResponder	Atezo/bev
HCC017	Myeloid	0.13528	Responder	Atezo/bev
HCC020	Myeloid	0.0346283	Responder	Atezo/bev
HCC022	Myeloid	0.012382	NonResponder	Atezo/bev
HCC023	Myeloid	0.101352	Responder	Atezo/bev
HCC024	Myeloid	0	NonResponder	Atezo/bev
HCC025	Myeloid	0	NonResponder	Atezo/bev
HCC027	Myeloid	0.100815	Responder	Atezo/bev
HCC028	Myeloid	0.0418134	NonResponder	Atezo/bev
HCC029	Myeloid	0.0320785	Responder	Atezo/bev
HCC030	Myeloid	0	NonResponder	Atezo/bev
HCC031	Myeloid	0.0169301	NonResponder	Atezo/bev
HCC036	Myeloid	0.00920247	Responder	Atezo/bev
HCC040	Myeloid	0	NonResponder	Atezo/bev
HCC041	Myeloid	0.0556952	Responder	Atezo/bev
HCC042	Myeloid	0.0201974	Responder	Atezo/bev
HCC046	Myeloid	0.0495532	Responder	Atezo/bev
HCC047	Myeloid	0.0494437	Responder	Atezo/bev

[truncated: 16 more sheets: Fig. 5c (bottom), Fig. 5d, Fig. 7a (top), Fig. 7a (bottom), Fig. 7c (top), Fig. 7c (bottom), Suppl. Fig. 2d, Suppl. Fig. 3c, Suppl. Fig. 3d, Suppl. Fig. 3f, Suppl. Fig. 3g, Suppl. Fig. 3h, Suppl. Fig. 4a, Suppl. Fig. 5b, Suppl. Fig. 6a, Suppl. Fig. 6c]
